# Supplementary material for: Predicting non-surgical treatment failure in patients with spontaneous pneumothorax—the Base-C score: a retrospective study
Source: PeerJ. 2026 Jun 18;14:e21288. doi: 10.7717/peerj.21288 (PMC13283364; doi:10.7717/peerj.21288)
Supplement: Supplemental Information 6 [file peerj-14-21288-s006.xlsx]

## Sheet: Sheet1
order	group	Age	Sex	BMI	Family history of pneumothorax	Pneumothorax location	Smoking history	History of tuberculosis	Pulmonary bullae	COPD	Emphysema	Pulmonary fibrosis	The degree of lung collapse	Pleural effusion	Pulmonary nodule	Pleural effusion	Pulmonary nodule	Treatment failure	Types of pneumothorax
1	derivation cohort	89	female	30.3	No	Right-sided	Smoking time>10years	No	Yes	Yes	Yes	No	Large	No	No	No	No	Yes	secondary spontaneous pneumothorax
2	derivation cohort	85	female	25.4	No	Right-sided	Smoking time>10years	Yes	Yes	Yes	Yes	Yes	Large	No	Yes	No	Yes	Yes	secondary spontaneous pneumothorax
3	derivation cohort	85	female	22.8	No	Left-sided	Smoking time>10years	No	Yes	Yes	Yes	No	Large	No	No	No	No	Yes	secondary spontaneous pneumothorax
4	derivation cohort	86	Male	25.7	Yes	Left-sided	Smoking time>10years	No	Yes	Yes	Yes	No	Small	No	Yes	No	Yes	Yes	secondary spontaneous pneumothorax
5	derivation cohort	85	female	35	No	Right-sided	Smoking time>10years	No	Yes	Yes	Yes	No	Small	Yes	No	Yes	No	Yes	secondary spontaneous pneumothorax
6	derivation cohort	85	female	25.8	No	Left-sided	Smoking time>10years	No	Yes	Yes	Yes	Yes	Small	No	Yes	No	Yes	Yes	secondary spontaneous pneumothorax
7	derivation cohort	85	Male	29.6	No	Left-sided	Smoking time>10years	No	Yes	Yes	Yes	No	Small	Yes	No	Yes	No	Yes	secondary spontaneous pneumothorax
8	derivation cohort	83	Male	22	No	Left-sided	Smoking time>10years	No	Yes	Yes	Yes	No	Small	No	No	No	No	Yes	secondary spontaneous pneumothorax
9	derivation cohort	79	Male	28.8	No	Left-sided	Smoking time>10years	No	Yes	Yes	Yes	No	Small	No	No	No	No	Yes	secondary spontaneous pneumothorax
10	derivation cohort	73	Male	25.2	Yes	Left-sided	Smoking time>10years	No	Yes	Yes	Yes	No	Moderate	No	No	No	No	Yes	secondary spontaneous pneumothorax
11	derivation cohort	73	Male	21.5	No	Right-sided	Smoking time>10years	No	Yes	Yes	Yes	No	Moderate	No	No	No	No	Yes	secondary spontaneous pneumothorax
12	derivation cohort	68	Male	27.8	Yes	Right-sided	Smoking time>10years	No	Yes	Yes	Yes	No	Moderate	No	No	No	No	Yes	secondary spontaneous pneumothorax
13	derivation cohort	66	Male	28.2	No	Left-sided	Smoking time>10years	No	Yes	Yes	Yes	Yes	Moderate	No	No	No	No	Yes	secondary spontaneous pneumothorax
14	derivation cohort	65	Male	20.7	No	Right-sided	Smoking time>10years	No	Yes	Yes	Yes	Yes	Moderate	No	No	No	No	Yes	secondary spontaneous pneumothorax
15	derivation cohort	58	Male	27.1	No	Right-sided	Smoking time>10years	No	Yes	Yes	Yes	No	Moderate	No	No	No	No	Yes	secondary spontaneous pneumothorax
16	derivation cohort	57	Male	25.9	No	Left-sided	Smoking time>10years	No	Yes	Yes	Yes	No	Moderate	No	No	No	No	Yes	secondary spontaneous pneumothorax
17	derivation cohort	57	Male	29	No	Left-sided	Smoking time>10years	No	Yes	Yes	Yes	No	Moderate	No	No	No	No	Yes	secondary spontaneous pneumothorax
18	derivation cohort	70	female	22.6	No	Left-sided	No smoking	No	Yes	Yes	Yes	Yes	Moderate	No	No	No	No	Yes	secondary spontaneous pneumothorax
19	derivation cohort	60	female	27.3	No	Right-sided	No smoking	No	Yes	Yes	Yes	No	Moderate	No	No	No	No	Yes	secondary spontaneous pneumothorax
20	derivation cohort	59	female	33.9	No	Right-sided	No smoking	No	Yes	Yes	Yes	No	Moderate	No	No	No	No	Yes	secondary spontaneous pneumothorax
21	derivation cohort	87	Male	26.5	No	Left-sided	Smoking time>10years	No	Yes	Yes	Yes	No	Small	No	No	No	No	Yes	secondary spontaneous pneumothorax
22	derivation cohort	78	Male	22.7	Yes	Right-sided	Smoking time>10years	No	Yes	Yes	Yes	No	Small	No	No	No	No	Yes	secondary spontaneous pneumothorax
23	derivation cohort	78	Male	24.3	No	Left-sided	Smoking time>10years	No	Yes	Yes	Yes	No	Small	No	No	No	No	Yes	secondary spontaneous pneumothorax
24	derivation cohort	58	female	24.9	No	Left-sided	No smoking	No	Yes	Yes	Yes	No	Small	No	No	No	No	Yes	secondary spontaneous pneumothorax
25	derivation cohort	90	female	17.1	No	Left-sided	Smoking time>10years	No	Yes	No	Yes	No	Large	No	No	No	No	Yes	secondary spontaneous pneumothorax
26	derivation cohort	89	female	24.4	No	Left-sided	Smoking time>10years	No	Yes	No	Yes	No	Large	No	No	No	No	Yes	secondary spontaneous pneumothorax
27	derivation cohort	89	Male	23.5	Yes	Left-sided	Smoking time>10years	Yes	Yes	No	Yes	No	Large	No	No	No	No	Yes	secondary spontaneous pneumothorax
28	derivation cohort	89	Male	19.9	No	Left-sided	Smoking time>10years	Yes	Yes	No	Yes	No	Large	No	No	No	No	Yes	secondary spontaneous pneumothorax
29	derivation cohort	88	Male	30.2	Yes	Left-sided	Smoking time>10years	No	Yes	No	Yes	No	Large	No	No	No	No	Yes	secondary spontaneous pneumothorax
30	derivation cohort	88	Male	28.6	No	Right-sided	Smoking time>10years	No	Yes	No	Yes	No	Large	No	No	No	No	Yes	secondary spontaneous pneumothorax
31	derivation cohort	88	female	17.9	No	Left-sided	Smoking time>10years	Yes	Yes	No	Yes	No	Large	No	No	No	No	Yes	secondary spontaneous pneumothorax
32	derivation cohort	87	female	24.9	No	Left-sided	Smoking time>10years	No	Yes	No	Yes	No	Large	No	No	No	No	Yes	secondary spontaneous pneumothorax
33	derivation cohort	87	Male	19.9	No	Left-sided	Smoking time>10years	No	Yes	No	Yes	No	Large	No	No	No	No	Yes	secondary spontaneous pneumothorax
34	derivation cohort	87	Male	29.5	No	Left-sided	Smoking time>10years	No	Yes	No	Yes	No	Large	No	No	No	No	Yes	secondary spontaneous pneumothorax
35	derivation cohort	87	female	26.8	No	Left-sided	Smoking time>10years	No	Yes	No	Yes	Yes	Large	No	No	No	No	Yes	secondary spontaneous pneumothorax
36	derivation cohort	87	female	27.3	No	Right-sided	Smoking time>10years	No	Yes	No	Yes	Yes	Large	No	No	No	No	Yes	secondary spontaneous pneumothorax
37	derivation cohort	87	Male	27.2	No	Left-sided	Smoking time>10years	No	Yes	No	Yes	No	Large	No	No	No	No	Yes	secondary spontaneous pneumothorax
38	derivation cohort	86	Male	28.9	No	Left-sided	Smoking time>10years	No	Yes	No	Yes	No	Large	No	No	No	No	Yes	secondary spontaneous pneumothorax
39	derivation cohort	86	female	32.5	No	Left-sided	Smoking time>10years	No	Yes	No	Yes	No	Large	No	No	No	No	Yes	secondary spontaneous pneumothorax
40	derivation cohort	86	female	23.3	Yes	Left-sided	Smoking time>10years	No	Yes	No	Yes	No	Large	No	No	No	No	Yes	secondary spontaneous pneumothorax
41	derivation cohort	86	female	22.1	No	Left-sided	Smoking time>10years	No	Yes	No	Yes	No	Large	Yes	No	Yes	No	Yes	secondary spontaneous pneumothorax
42	derivation cohort	85	female	27.2	No	Left-sided	Smoking time>10years	No	Yes	No	Yes	No	Large	No	No	No	No	Yes	secondary spontaneous pneumothorax
43	derivation cohort	85	Male	28.2	No	Right-sided	Smoking time>10years	No	Yes	No	Yes	No	Large	No	No	No	No	Yes	secondary spontaneous pneumothorax
44	derivation cohort	85	Male	21.6	No	Left-sided	Smoking time>10years	No	Yes	No	Yes	No	Large	No	No	No	No	Yes	secondary spontaneous pneumothorax
45	derivation cohort	85	female	17.3	No	Right-sided	Smoking time>10years	No	Yes	No	Yes	No	Large	No	No	No	No	Yes	secondary spontaneous pneumothorax
46	derivation cohort	85	Male	22.4	No	Left-sided	Smoking time>10years	No	Yes	No	Yes	No	Large	No	No	No	No	Yes	secondary spontaneous pneumothorax
47	derivation cohort	85	Male	31.6	No	Left-sided	Smoking time>10years	No	Yes	No	Yes	No	Large	No	No	No	No	Yes	secondary spontaneous pneumothorax
48	derivation cohort	85	female	30.9	No	Left-sided	Smoking time>10years	No	Yes	No	Yes	No	Large	No	No	No	No	Yes	secondary spontaneous pneumothorax
49	derivation cohort	85	Male	25.5	No	Left-sided	Smoking time>10years	No	Yes	No	Yes	No	Large	No	No	No	No	Yes	secondary spontaneous pneumothorax
50	derivation cohort	84	Male	24.7	No	Left-sided	Smoking time>10years	No	Yes	No	Yes	No	Large	No	No	No	No	Yes	secondary spontaneous pneumothorax
51	derivation cohort	84	Male	30.1	No	Right-sided	Smoking time>10years	No	Yes	No	Yes	No	Large	No	No	No	No	Yes	secondary spontaneous pneumothorax
52	derivation cohort	84	Male	29.6	No	Left-sided	Smoking time>10years	No	Yes	No	Yes	No	Large	No	No	No	No	Yes	secondary spontaneous pneumothorax
53	derivation cohort	84	Male	20.6	No	Left-sided	Smoking time>10years	No	Yes	No	Yes	Yes	Large	No	No	No	No	Yes	secondary spontaneous pneumothorax
54	derivation cohort	83	Male	27.6	No	Right-sided	Smoking time>10years	No	Yes	No	Yes	No	Large	No	No	No	No	Yes	secondary spontaneous pneumothorax
55	derivation cohort	83	Male	31.1	No	Left-sided	Smoking time>10years	No	Yes	No	Yes	No	Large	No	No	No	No	Yes	secondary spontaneous pneumothorax
56	derivation cohort	83	female	26.8	No	Right-sided	Smoking time>10years	No	Yes	No	Yes	No	Large	No	No	No	No	Yes	secondary spontaneous pneumothorax
57	derivation cohort	83	Male	23.6	No	Right-sided	Smoking time>10years	No	Yes	No	Yes	No	Large	No	No	No	No	Yes	secondary spontaneous pneumothorax
58	derivation cohort	82	Male	25.7	No	Left-sided	Smoking time>10years	No	Yes	No	Yes	No	Large	No	No	No	No	Yes	secondary spontaneous pneumothorax
59	derivation cohort	81	female	29.3	No	Right-sided	Smoking time>10years	No	Yes	No	Yes	No	Large	No	No	No	No	Yes	secondary spontaneous pneumothorax
60	derivation cohort	81	female	26.1	No	Left-sided	Smoking time>10years	No	Yes	No	Yes	No	Large	No	No	No	No	Yes	secondary spontaneous pneumothorax
61	derivation cohort	81	Male	31.1	No	Right-sided	Smoking time>10years	No	Yes	No	Yes	No	Large	No	No	No	No	Yes	secondary spontaneous pneumothorax
62	derivation cohort	81	female	29.5	No	Left-sided	Smoking time>10years	No	Yes	No	Yes	No	Large	No	No	No	No	Yes	secondary spontaneous pneumothorax
63	derivation cohort	81	female	23.9	No	Left-sided	Smoking time>10years	No	Yes	No	Yes	No	Large	Yes	No	Yes	No	Yes	secondary spontaneous pneumothorax
64	derivation cohort	81	Male	30.3	No	Right-sided	Smoking time>10years	No	Yes	No	Yes	No	Large	No	No	No	No	Yes	secondary spontaneous pneumothorax
65	derivation cohort	80	Male	29.8	No	Right-sided	Smoking time>10years	No	Yes	No	Yes	No	Large	No	No	No	No	Yes	secondary spontaneous pneumothorax
66	derivation cohort	80	female	23	No	Left-sided	Smoking time>10years	No	Yes	No	Yes	No	Large	Yes	No	Yes	No	Yes	secondary spontaneous pneumothorax
67	derivation cohort	80	Male	17.8	No	Left-sided	Smoking time>10years	No	Yes	No	Yes	No	Large	No	No	No	No	Yes	secondary spontaneous pneumothorax
68	derivation cohort	79	female	20.9	No	Left-sided	Smoking time>10years	No	Yes	No	Yes	No	Large	No	No	No	No	Yes	secondary spontaneous pneumothorax
69	derivation cohort	79	female	25.3	No	Left-sided	Smoking time>10years	No	Yes	No	Yes	No	Large	No	Yes	No	Yes	Yes	secondary spontaneous pneumothorax
70	derivation cohort	79	female	23	No	Left-sided	Smoking time>10years	No	Yes	No	Yes	No	Large	No	No	No	No	Yes	secondary spontaneous pneumothorax
71	derivation cohort	79	Male	20.2	No	Left-sided	Smoking time>10years	No	Yes	No	Yes	No	Large	No	No	No	No	Yes	secondary spontaneous pneumothorax
72	derivation cohort	79	female	23.4	No	Right-sided	Smoking time>10years	No	Yes	No	Yes	No	Large	No	No	No	No	Yes	secondary spontaneous pneumothorax
73	derivation cohort	79	Male	24.5	No	Right-sided	Smoking time>10years	No	Yes	No	Yes	No	Large	No	No	No	No	Yes	secondary spontaneous pneumothorax
74	derivation cohort	78	Male	21.5	No	Right-sided	Smoking time>10years	No	Yes	No	Yes	Yes	Large	No	No	No	No	Yes	secondary spontaneous pneumothorax
75	derivation cohort	77	Male	17.9	No	Right-sided	Smoking time>10years	No	Yes	No	Yes	No	Large	No	No	No	No	Yes	secondary spontaneous pneumothorax
76	derivation cohort	76	Male	27.8	No	Left-sided	Smoking time>10years	No	Yes	No	Yes	No	Large	No	Yes	No	Yes	Yes	secondary spontaneous pneumothorax
77	derivation cohort	76	Male	19.3	No	Left-sided	Smoking time>10years	No	Yes	No	Yes	No	Large	No	No	No	No	Yes	secondary spontaneous pneumothorax
78	derivation cohort	75	Male	27.9	No	Right-sided	Smoking time>10years	No	Yes	No	Yes	No	Large	No	Yes	No	Yes	Yes	secondary spontaneous pneumothorax
79	derivation cohort	74	Male	27.2	Yes	Right-sided	Smoking time>10years	No	Yes	No	Yes	No	Large	No	No	No	No	Yes	secondary spontaneous pneumothorax
80	derivation cohort	74	Male	18.9	No	Right-sided	Smoking time>10years	No	Yes	No	Yes	No	Large	Yes	No	Yes	No	Yes	secondary spontaneous pneumothorax
81	derivation cohort	74	Male	23.8	No	Left-sided	Smoking time>10years	No	Yes	No	Yes	No	Large	No	No	No	No	Yes	secondary spontaneous pneumothorax
82	derivation cohort	74	female	34.6	No	Right-sided	Smoking time>10years	No	Yes	No	Yes	No	Large	No	Yes	No	Yes	Yes	secondary spontaneous pneumothorax
83	derivation cohort	73	Male	24.4	No	Right-sided	Smoking time>10years	No	Yes	No	Yes	No	Large	No	Yes	No	Yes	Yes	secondary spontaneous pneumothorax
84	derivation cohort	73	female	29.8	No	Right-sided	Smoking time>10years	No	Yes	No	Yes	No	Large	No	No	No	No	Yes	secondary spontaneous pneumothorax
85	derivation cohort	72	Male	16.4	No	Right-sided	Smoking time>10years	No	Yes	No	Yes	No	Large	No	No	No	No	Yes	secondary spontaneous pneumothorax
86	derivation cohort	71	female	22.8	Yes	Right-sided	Smoking time>10years	No	Yes	No	Yes	No	Large	Yes	No	Yes	No	Yes	secondary spontaneous pneumothorax
87	derivation cohort	69	female	18.3	No	Right-sided	Smoking time>10years	Yes	Yes	No	Yes	No	Large	No	Yes	No	Yes	Yes	secondary spontaneous pneumothorax
88	derivation cohort	68	female	21	No	Right-sided	Smoking time>10years	No	Yes	No	Yes	Yes	Large	No	No	No	No	Yes	secondary spontaneous pneumothorax
89	derivation cohort	67	Male	29.3	No	Right-sided	Smoking time>10years	No	Yes	No	Yes	No	Large	No	No	No	No	Yes	secondary spontaneous pneumothorax
90	derivation cohort	67	Male	22.6	No	Right-sided	Smoking time>10years	No	Yes	No	Yes	No	Large	Yes	No	Yes	No	Yes	secondary spontaneous pneumothorax
91	derivation cohort	65	Male	24.7	No	Left-sided	Smoking time>10years	No	Yes	No	Yes	Yes	Large	No	No	No	No	Yes	secondary spontaneous pneumothorax
92	derivation cohort	65	Male	18	No	Right-sided	Smoking time>10years	No	Yes	No	Yes	No	Large	No	No	No	No	Yes	secondary spontaneous pneumothorax
93	derivation cohort	65	Male	26.8	No	Right-sided	Smoking time>10years	No	Yes	No	Yes	No	Large	No	No	No	No	Yes	secondary spontaneous pneumothorax
94	derivation cohort	63	Male	23.7	No	Left-sided	Smoking time>10years	No	Yes	No	Yes	No	Large	No	No	No	No	Yes	secondary spontaneous pneumothorax
95	derivation cohort	62	Male	25.8	No	Right-sided	Smoking time>10years	No	Yes	No	Yes	No	Large	No	No	No	No	Yes	secondary spontaneous pneumothorax
96	derivation cohort	62	Male	26.4	No	Right-sided	Smoking time>10years	No	Yes	No	Yes	No	Large	No	No	No	No	Yes	secondary spontaneous pneumothorax
97	derivation cohort	61	Male	24	No	Left-sided	Smoking time>10years	No	Yes	No	Yes	Yes	Large	No	No	No	No	Yes	secondary spontaneous pneumothorax
98	derivation cohort	61	female	18.9	No	Right-sided	Smoking time>10years	No	Yes	No	Yes	No	Large	No	No	No	No	Yes	secondary spontaneous pneumothorax
99	derivation cohort	61	Male	23.6	No	Left-sided	Smoking time>10years	No	Yes	No	Yes	No	Large	No	No	No	No	Yes	secondary spontaneous pneumothorax
100	derivation cohort	61	female	19.8	No	Left-sided	Smoking time>10years	No	Yes	No	Yes	No	Large	No	No	No	No	Yes	secondary spontaneous pneumothorax
101	derivation cohort	60	Male	19.6	No	Left-sided	Smoking time>10years	No	Yes	No	Yes	No	Large	Yes	No	Yes	No	Yes	secondary spontaneous pneumothorax
102	derivation cohort	59	female	26	No	Right-sided	Smoking time>10years	No	Yes	No	Yes	No	Large	No	No	No	No	Yes	secondary spontaneous pneumothorax
103	derivation cohort	58	female	23.7	No	Left-sided	Smoking time>10years	No	Yes	No	Yes	No	Large	No	Yes	No	Yes	Yes	secondary spontaneous pneumothorax
104	derivation cohort	58	Male	25.2	No	Right-sided	Smoking time>10years	No	Yes	No	Yes	No	Large	No	No	No	No	Yes	secondary spontaneous pneumothorax
105	derivation cohort	57	female	28.5	No	Left-sided	Smoking time>10years	No	Yes	No	Yes	No	Large	No	No	No	No	Yes	secondary spontaneous pneumothorax
106	derivation cohort	57	Male	27.4	No	Left-sided	Smoking time>10years	No	Yes	No	Yes	No	Large	No	No	No	No	Yes	secondary spontaneous pneumothorax
107	derivation cohort	57	female	22.3	No	Left-sided	Smoking time>10years	No	Yes	No	Yes	No	Large	Yes	No	Yes	No	Yes	secondary spontaneous pneumothorax
108	derivation cohort	55	Male	20.3	Yes	Left-sided	Smoking time>10years	No	Yes	No	Yes	No	Large	Yes	Yes	Yes	Yes	Yes	secondary spontaneous pneumothorax
109	derivation cohort	55	female	34	Yes	Right-sided	Smoking time>10years	No	Yes	No	Yes	No	Large	No	No	No	No	Yes	secondary spontaneous pneumothorax
110	derivation cohort	55	Male	26.9	No	Right-sided	Smoking time>10years	No	Yes	No	Yes	No	Large	No	No	No	No	Yes	secondary spontaneous pneumothorax
111	derivation cohort	53	female	18.2	No	Right-sided	Smoking time>10years	No	Yes	No	Yes	No	Large	No	No	No	No	Yes	secondary spontaneous pneumothorax
112	derivation cohort	49	female	26.2	No	Left-sided	Smoking time>10years	Yes	Yes	No	Yes	No	Large	No	No	No	No	Yes	secondary spontaneous pneumothorax
113	derivation cohort	49	female	23.3	No	Right-sided	Smoking time>10years	No	Yes	No	Yes	No	Large	No	No	No	No	Yes	secondary spontaneous pneumothorax
114	derivation cohort	48	female	26.5	No	Left-sided	Smoking time>10years	No	Yes	No	Yes	No	Large	No	No	No	No	Yes	secondary spontaneous pneumothorax
115	derivation cohort	48	female	23.3	No	Right-sided	Smoking time>10years	No	Yes	No	Yes	No	Large	No	No	No	No	Yes	secondary spontaneous pneumothorax
116	derivation cohort	48	female	28	No	Left-sided	Smoking time>10years	No	Yes	No	Yes	No	Large	No	No	No	No	Yes	secondary spontaneous pneumothorax
117	derivation cohort	47	Male	28.8	No	Left-sided	Smoking time>10years	No	Yes	No	Yes	No	Large	No	No	No	No	Yes	secondary spontaneous pneumothorax
118	derivation cohort	47	Male	26.7	No	Left-sided	Smoking time>10years	No	Yes	No	Yes	No	Large	No	No	No	No	Yes	secondary spontaneous pneumothorax
119	derivation cohort	47	Male	21.6	No	Right-sided	Smoking time>10years	No	Yes	No	Yes	No	Large	No	No	No	No	Yes	secondary spontaneous pneumothorax
120	derivation cohort	44	female	20.9	No	Right-sided	Smoking time>10years	No	Yes	No	Yes	No	Large	No	No	No	No	Yes	secondary spontaneous pneumothorax
121	derivation cohort	43	female	29	No	Right-sided	Smoking time>10years	No	Yes	No	Yes	No	Large	Yes	No	Yes	No	Yes	secondary spontaneous pneumothorax
122	derivation cohort	42	female	28.5	Yes	Left-sided	Smoking time>10years	No	Yes	No	Yes	No	Large	Yes	No	Yes	No	Yes	secondary spontaneous pneumothorax
123	derivation cohort	41	female	28.9	No	Left-sided	Smoking time>10years	No	Yes	No	Yes	No	Large	No	No	No	No	Yes	secondary spontaneous pneumothorax
124	derivation cohort	38	Male	20.1	No	Right-sided	Smoking time>10years	No	Yes	No	Yes	No	Large	No	No	No	No	Yes	secondary spontaneous pneumothorax
125	derivation cohort	56	Male	26.1	No	Left-sided	Smoking time>10years	No	Yes	No	Yes	No	Large	No	Yes	No	Yes	Yes	secondary spontaneous pneumothorax
126	derivation cohort	90	female	34.2	No	Right-sided	No smoking	No	Yes	No	Yes	No	Large	No	No	No	No	Yes	secondary spontaneous pneumothorax
127	derivation cohort	88	Male	21.2	No	Right-sided	Smoking time>10years	No	Yes	No	Yes	No	Large	Yes	No	Yes	No	Yes	secondary spontaneous pneumothorax
128	derivation cohort	86	female	23.2	No	Right-sided	No smoking	No	Yes	No	Yes	No	Large	No	No	No	No	Yes	secondary spontaneous pneumothorax
129	derivation cohort	85	Male	25.7	No	Right-sided	Smoking time>10years	No	Yes	No	Yes	No	Small	No	No	No	No	Yes	secondary spontaneous pneumothorax
130	derivation cohort	81	Male	23.6	No	Left-sided	Smoking time>10years	No	Yes	No	Yes	No	Small	No	No	No	No	Yes	secondary spontaneous pneumothorax
131	derivation cohort	78	female	19.4	No	Right-sided	No smoking	No	Yes	No	Yes	No	Small	No	No	No	No	Yes	secondary spontaneous pneumothorax
132	derivation cohort	76	female	23.7	No	Right-sided	No smoking	No	Yes	No	Yes	No	Small	No	No	No	No	Yes	secondary spontaneous pneumothorax
133	derivation cohort	75	Male	21.7	No	Right-sided	Smoking time>10years	No	Yes	No	Yes	No	Small	No	Yes	No	Yes	Yes	secondary spontaneous pneumothorax
134	derivation cohort	75	female	24.5	No	Right-sided	No smoking	No	Yes	No	Yes	No	Small	No	No	No	No	Yes	secondary spontaneous pneumothorax
135	derivation cohort	74	Male	23.7	Yes	Left-sided	Smoking time>10years	No	Yes	No	Yes	Yes	Small	No	No	No	No	Yes	secondary spontaneous pneumothorax
136	derivation cohort	71	female	30	No	Left-sided	No smoking	No	Yes	No	Yes	No	Small	No	No	No	No	Yes	secondary spontaneous pneumothorax
137	derivation cohort	67	female	25.3	No	Left-sided	No smoking	No	Yes	No	Yes	No	Small	No	No	No	No	Yes	secondary spontaneous pneumothorax
138	derivation cohort	64	Male	28.4	Yes	Left-sided	Smoking time>10years	No	Yes	No	Yes	No	Small	No	No	No	No	Yes	secondary spontaneous pneumothorax
139	derivation cohort	60	Male	18.6	No	Left-sided	Smoking time>10years	No	Yes	No	Yes	No	Small	No	No	No	No	Yes	secondary spontaneous pneumothorax
140	derivation cohort	58	female	23.5	No	Left-sided	No smoking	No	Yes	No	Yes	No	Small	No	No	No	No	Yes	secondary spontaneous pneumothorax
141	derivation cohort	56	female	22.7	No	Right-sided	No smoking	No	Yes	No	Yes	No	Small	No	No	No	No	Yes	secondary spontaneous pneumothorax
142	derivation cohort	56	female	30.7	No	Left-sided	No smoking	Yes	Yes	No	Yes	No	Small	No	No	No	No	Yes	secondary spontaneous pneumothorax
143	derivation cohort	54	female	19.4	No	Left-sided	No smoking	No	Yes	No	Yes	No	Small	No	No	No	No	Yes	secondary spontaneous pneumothorax
144	derivation cohort	49	Male	26.5	No	Left-sided	Smoking time>10years	Yes	Yes	No	Yes	No	Small	No	No	No	No	Yes	secondary spontaneous pneumothorax
145	derivation cohort	48	female	17.6	No	Left-sided	No smoking	Yes	Yes	No	Yes	No	Small	No	No	No	No	Yes	secondary spontaneous pneumothorax
146	derivation cohort	47	Male	20.9	No	Left-sided	Smoking time>10years	No	Yes	No	Yes	No	Small	No	No	No	No	Yes	secondary spontaneous pneumothorax
147	derivation cohort	46	female	31.4	No	Left-sided	No smoking	No	Yes	No	Yes	No	Small	No	No	No	No	Yes	secondary spontaneous pneumothorax
148	derivation cohort	43	female	28.2	No	Left-sided	No smoking	No	Yes	No	Yes	No	Small	No	No	No	No	Yes	secondary spontaneous pneumothorax
149	derivation cohort	88	female	17.1	No	Right-sided	Smoking time>10years	No	Yes	No	Yes	No	Small	No	No	No	No	Yes	secondary spontaneous pneumothorax
150	derivation cohort	88	female	26.9	No	Right-sided	Smoking time>10years	No	Yes	No	Yes	No	Small	No	No	No	No	Yes	secondary spontaneous pneumothorax
151	derivation cohort	87	Male	25.2	No	Left-sided	Smoking time>10years	No	Yes	No	Yes	No	Small	No	No	No	No	Yes	secondary spontaneous pneumothorax
152	derivation cohort	87	Male	24.4	No	Right-sided	Smoking time>10years	No	Yes	No	Yes	No	Small	No	No	No	No	Yes	secondary spontaneous pneumothorax
153	derivation cohort	86	female	16.9	No	Right-sided	Smoking time>10years	No	Yes	No	Yes	No	Small	Yes	Yes	Yes	Yes	Yes	secondary spontaneous pneumothorax
154	derivation cohort	86	Male	18.7	No	Right-sided	Smoking time>10years	No	Yes	No	Yes	No	Small	No	No	No	No	Yes	secondary spontaneous pneumothorax
155	derivation cohort	85	Male	27	No	Left-sided	Smoking time>10years	No	Yes	No	Yes	No	Small	No	No	No	No	Yes	secondary spontaneous pneumothorax
156	derivation cohort	85	Male	24.8	No	Left-sided	Smoking time>10years	No	Yes	No	Yes	No	Small	No	No	No	No	Yes	secondary spontaneous pneumothorax
157	derivation cohort	85	Male	25.8	No	Right-sided	Smoking time>10years	No	Yes	No	Yes	No	Small	No	No	No	No	Yes	secondary spontaneous pneumothorax
158	derivation cohort	85	female	23.2	No	Left-sided	Smoking time>10years	No	Yes	No	Yes	No	Small	No	No	No	No	Yes	secondary spontaneous pneumothorax
159	derivation cohort	85	female	19.5	No	Right-sided	Smoking time>10years	No	Yes	No	Yes	No	Small	Yes	No	Yes	No	Yes	secondary spontaneous pneumothorax
160	derivation cohort	84	Male	29	No	Right-sided	Smoking time>10years	Yes	Yes	No	Yes	No	Small	No	No	No	No	Yes	secondary spontaneous pneumothorax
161	derivation cohort	83	Male	24.1	No	Right-sided	Smoking time>10years	No	Yes	No	Yes	No	Small	No	No	No	No	Yes	secondary spontaneous pneumothorax
162	derivation cohort	83	female	28.1	No	Right-sided	Smoking time>10years	No	Yes	No	Yes	No	Small	No	No	No	No	Yes	secondary spontaneous pneumothorax
163	derivation cohort	83	Male	21.5	No	Right-sided	Smoking time>10years	No	Yes	No	Yes	No	Small	No	No	No	No	Yes	secondary spontaneous pneumothorax
164	derivation cohort	81	female	30.9	No	Right-sided	Smoking time>10years	No	Yes	No	Yes	No	Small	No	No	No	No	Yes	secondary spontaneous pneumothorax
165	derivation cohort	81	Male	33	No	Left-sided	Smoking time>10years	No	Yes	No	Yes	No	Small	No	No	No	No	Yes	secondary spontaneous pneumothorax
166	derivation cohort	80	female	26.8	Yes	Right-sided	Smoking time>10years	No	Yes	No	Yes	No	Small	No	No	No	No	Yes	secondary spontaneous pneumothorax
167	derivation cohort	79	female	25.1	No	Left-sided	Smoking time>10years	No	Yes	No	Yes	No	Small	No	No	No	No	Yes	secondary spontaneous pneumothorax
168	derivation cohort	79	female	27.3	No	Right-sided	Smoking time>10years	No	Yes	No	Yes	No	Small	No	No	No	No	Yes	secondary spontaneous pneumothorax
169	derivation cohort	77	female	17.4	No	Right-sided	Smoking time>10years	No	Yes	No	Yes	No	Small	No	No	No	No	Yes	secondary spontaneous pneumothorax
170	derivation cohort	77	Male	27.4	No	Right-sided	Smoking time>10years	Yes	Yes	No	Yes	No	Small	No	No	No	No	Yes	secondary spontaneous pneumothorax
171	derivation cohort	77	female	25.4	No	Left-sided	Smoking time>10years	Yes	Yes	No	Yes	No	Small	Yes	Yes	Yes	Yes	Yes	secondary spontaneous pneumothorax
172	derivation cohort	77	Male	22.7	No	Left-sided	Smoking time>10years	No	Yes	No	Yes	No	Small	No	No	No	No	Yes	secondary spontaneous pneumothorax
173	derivation cohort	77	Male	23.7	No	Right-sided	Smoking time>10years	No	Yes	No	Yes	No	Small	No	No	No	No	Yes	secondary spontaneous pneumothorax
174	derivation cohort	75	Male	31.7	No	Right-sided	Smoking time>10years	No	Yes	No	Yes	No	Moderate	No	No	No	No	Yes	secondary spontaneous pneumothorax
175	derivation cohort	74	female	29.4	No	Right-sided	Smoking time>10years	No	Yes	No	Yes	No	Moderate	No	No	No	No	Yes	secondary spontaneous pneumothorax
176	derivation cohort	73	female	28.4	No	Left-sided	Smoking time>10years	No	Yes	No	Yes	No	Moderate	No	No	No	No	Yes	secondary spontaneous pneumothorax
177	derivation cohort	72	Male	17.1	No	Left-sided	Smoking time>10years	No	Yes	No	Yes	No	Moderate	No	No	No	No	Yes	secondary spontaneous pneumothorax
178	derivation cohort	71	Male	30.6	No	Right-sided	Smoking time>10years	No	Yes	No	Yes	No	Moderate	No	No	No	No	Yes	secondary spontaneous pneumothorax
179	derivation cohort	70	Male	27.3	No	Left-sided	Smoking time>10years	No	Yes	No	Yes	No	Moderate	No	Yes	No	Yes	Yes	secondary spontaneous pneumothorax
180	derivation cohort	67	female	24.1	No	Right-sided	Smoking time>10years	No	Yes	No	Yes	No	Moderate	No	No	No	No	Yes	secondary spontaneous pneumothorax
181	derivation cohort	66	Male	17	No	Right-sided	Smoking time>10years	Yes	Yes	No	Yes	No	Moderate	No	No	No	No	Yes	secondary spontaneous pneumothorax
182	derivation cohort	65	Male	23.1	No	Right-sided	Smoking time>10years	No	Yes	No	Yes	No	Moderate	No	No	No	No	Yes	secondary spontaneous pneumothorax
183	derivation cohort	65	female	17.2	No	Right-sided	Smoking time>10years	No	Yes	No	Yes	No	Moderate	No	No	No	No	Yes	secondary spontaneous pneumothorax
184	derivation cohort	63	Male	23.3	No	Left-sided	Smoking time>10years	No	Yes	No	Yes	No	Moderate	No	No	No	No	Yes	secondary spontaneous pneumothorax
185	derivation cohort	62	Male	26.5	No	Right-sided	Smoking time>10years	No	Yes	No	Yes	No	Moderate	Yes	No	Yes	No	Yes	secondary spontaneous pneumothorax
186	derivation cohort	59	Male	22.6	No	Left-sided	Smoking time>10years	No	Yes	No	Yes	No	Moderate	No	No	No	No	Yes	secondary spontaneous pneumothorax
187	derivation cohort	58	Male	27.5	No	Left-sided	Smoking time>10years	No	Yes	No	Yes	No	Moderate	No	No	No	No	Yes	secondary spontaneous pneumothorax
188	derivation cohort	58	female	21.5	No	Right-sided	Smoking time>10years	No	Yes	No	Yes	No	Moderate	No	No	No	No	Yes	secondary spontaneous pneumothorax
189	derivation cohort	57	Male	23.4	No	Right-sided	Smoking time>10years	No	Yes	No	Yes	No	Moderate	No	No	No	No	Yes	secondary spontaneous pneumothorax
190	derivation cohort	57	Male	27.9	No	Left-sided	Smoking time>10years	No	Yes	No	Yes	No	Moderate	No	No	No	No	Yes	secondary spontaneous pneumothorax
191	derivation cohort	54	Male	21	No	Right-sided	Smoking time>10years	No	Yes	No	Yes	No	Moderate	No	No	No	No	Yes	secondary spontaneous pneumothorax
192	derivation cohort	50	female	21.5	No	Left-sided	Smoking time>10years	No	Yes	No	Yes	No	Moderate	No	Yes	No	Yes	Yes	secondary spontaneous pneumothorax
193	derivation cohort	47	female	33	No	Right-sided	Smoking time>10years	No	Yes	No	Yes	No	Moderate	No	No	No	No	Yes	secondary spontaneous pneumothorax
194	derivation cohort	48	female	24	No	Right-sided	Smoking time>10years	No	Yes	No	Yes	No	Moderate	No	No	No	No	Yes	secondary spontaneous pneumothorax
195	derivation cohort	41	Male	25.9	No	Right-sided	Smoking time≤10years	No	Yes	No	Yes	No	Moderate	No	Yes	No	Yes	Yes	secondary spontaneous pneumothorax
196	derivation cohort	91	Male	29	No	Right-sided	Smoking time>10years	No	Yes	No	Yes	No	Moderate	No	Yes	No	Yes	Yes	secondary spontaneous pneumothorax
197	derivation cohort	86	female	24.7	No	Right-sided	No smoking	No	Yes	No	Yes	No	Moderate	No	No	No	No	Yes	secondary spontaneous pneumothorax
198	derivation cohort	84	Male	26.6	No	Left-sided	Smoking time>10years	No	Yes	No	Yes	No	Moderate	No	No	No	No	Yes	secondary spontaneous pneumothorax
199	derivation cohort	82	female	25.3	No	Left-sided	No smoking	No	Yes	No	Yes	No	Moderate	No	No	No	No	Yes	secondary spontaneous pneumothorax
200	derivation cohort	78	Male	21.8	No	Left-sided	Smoking time>10years	No	Yes	No	Yes	No	Moderate	No	No	No	No	Yes	secondary spontaneous pneumothorax
201	derivation cohort	76	female	20.2	No	Left-sided	No smoking	No	Yes	No	Yes	No	Moderate	No	No	No	No	Yes	secondary spontaneous pneumothorax
202	derivation cohort	76	female	22.5	No	Right-sided	No smoking	No	Yes	No	Yes	No	Moderate	Yes	No	Yes	No	Yes	secondary spontaneous pneumothorax
203	derivation cohort	73	female	21.4	No	Left-sided	No smoking	No	Yes	No	Yes	No	Moderate	No	No	No	No	Yes	secondary spontaneous pneumothorax
204	derivation cohort	69	female	30.1	No	Left-sided	No smoking	No	Yes	No	Yes	No	Moderate	No	No	No	No	Yes	secondary spontaneous pneumothorax
205	derivation cohort	68	female	30.7	No	Left-sided	No smoking	No	Yes	No	Yes	No	Moderate	No	No	No	No	Yes	secondary spontaneous pneumothorax
206	derivation cohort	68	female	18.5	No	Left-sided	No smoking	No	Yes	No	Yes	No	Moderate	No	No	No	No	Yes	secondary spontaneous pneumothorax
207	derivation cohort	67	female	22.2	No	Left-sided	No smoking	No	Yes	No	Yes	No	Moderate	Yes	No	Yes	No	Yes	secondary spontaneous pneumothorax
208	derivation cohort	66	female	18.7	No	Left-sided	No smoking	Yes	Yes	No	Yes	No	Moderate	No	No	No	No	Yes	secondary spontaneous pneumothorax
209	derivation cohort	65	Male	25.5	No	Left-sided	Smoking time>10years	No	Yes	No	Yes	No	Moderate	No	No	No	No	Yes	secondary spontaneous pneumothorax
210	derivation cohort	63	female	38	No	Left-sided	No smoking	No	Yes	No	Yes	No	Moderate	No	No	No	No	Yes	secondary spontaneous pneumothorax
211	derivation cohort	61	female	23.3	No	Right-sided	No smoking	No	Yes	No	Yes	No	Moderate	No	Yes	No	Yes	Yes	secondary spontaneous pneumothorax
212	derivation cohort	58	Male	24.2	No	Right-sided	Smoking time>10years	No	Yes	No	Yes	No	Moderate	No	No	No	No	Yes	secondary spontaneous pneumothorax
213	derivation cohort	57	female	23.8	No	Right-sided	No smoking	No	Yes	No	Yes	No	Moderate	Yes	No	Yes	No	Yes	secondary spontaneous pneumothorax
214	derivation cohort	52	Male	26.7	No	Right-sided	Smoking time>10years	No	Yes	No	Yes	No	Moderate	Yes	No	Yes	No	Yes	secondary spontaneous pneumothorax
215	derivation cohort	40	Male	20.8	No	Right-sided	Smoking time>10years	No	Yes	No	Yes	No	Moderate	Yes	No	Yes	No	Yes	secondary spontaneous pneumothorax
216	derivation cohort	85	Male	24.4	No	Right-sided	Smoking time>10years	No	Yes	No	Yes	No	Small	No	No	No	No	Yes	secondary spontaneous pneumothorax
217	derivation cohort	85	Male	20.5	No	Left-sided	Smoking time>10years	No	Yes	No	Yes	No	Small	No	No	No	No	Yes	secondary spontaneous pneumothorax
218	derivation cohort	78	Male	28.8	No	Left-sided	Smoking time>10years	No	Yes	No	Yes	No	Small	No	No	No	No	Yes	secondary spontaneous pneumothorax
219	derivation cohort	61	Male	23	No	Right-sided	Smoking time>10years	No	Yes	No	Yes	Yes	Small	No	No	No	No	Yes	secondary spontaneous pneumothorax
220	derivation cohort	86	Male	22.8	No	Left-sided	Smoking time>10years	No	No	Yes	Yes	No	Small	Yes	No	Yes	No	Yes	secondary spontaneous pneumothorax
221	derivation cohort	83	female	25.1	No	Left-sided	No smoking	No	No	Yes	Yes	No	Moderate	No	No	No	No	Yes	secondary spontaneous pneumothorax
222	derivation cohort	81	Male	21.4	No	Right-sided	Smoking time>10years	No	No	Yes	Yes	No	Moderate	No	No	No	No	Yes	secondary spontaneous pneumothorax
223	derivation cohort	59	female	27.7	No	Left-sided	No smoking	No	No	Yes	Yes	No	Moderate	No	No	No	No	Yes	secondary spontaneous pneumothorax
224	derivation cohort	74	female	22.6	No	Left-sided	Smoking time>10years	No	No	No	Yes	No	Large	No	No	No	No	Yes	secondary spontaneous pneumothorax
225	derivation cohort	74	female	29	No	Right-sided	Smoking time>10years	No	No	No	Yes	No	Large	No	No	No	No	Yes	secondary spontaneous pneumothorax
226	derivation cohort	73	Male	25.8	No	Right-sided	Smoking time>10years	No	No	No	Yes	No	Large	No	No	No	No	Yes	secondary spontaneous pneumothorax
227	derivation cohort	87	female	37.6	No	Left-sided	No smoking	No	No	No	Yes	No	Large	No	No	No	No	Yes	secondary spontaneous pneumothorax
228	derivation cohort	86	female	32.7	No	Right-sided	No smoking	No	No	No	Yes	Yes	Large	No	No	No	No	Yes	secondary spontaneous pneumothorax
229	derivation cohort	80	Male	22.2	No	Left-sided	Smoking time>10years	No	No	No	Yes	No	Large	No	No	No	No	Yes	secondary spontaneous pneumothorax
230	derivation cohort	69	female	24.3	Yes	Left-sided	No smoking	No	No	No	Yes	No	Large	Yes	Yes	Yes	Yes	Yes	secondary spontaneous pneumothorax
231	derivation cohort	62	female	21.3	No	Right-sided	No smoking	No	No	No	Yes	No	Large	No	No	No	No	Yes	secondary spontaneous pneumothorax
232	derivation cohort	47	female	29.8	No	Left-sided	No smoking	No	No	No	Yes	No	Large	No	No	No	No	Yes	secondary spontaneous pneumothorax
233	derivation cohort	47	Male	21.8	No	Left-sided	Smoking time>10years	No	No	No	Yes	No	Large	No	No	No	No	Yes	secondary spontaneous pneumothorax
234	derivation cohort	85	Male	34.2	Yes	Left-sided	Smoking time>10years	No	No	No	Yes	No	Small	No	No	No	No	Yes	secondary spontaneous pneumothorax
235	derivation cohort	84	Male	26	No	Left-sided	Smoking time>10years	No	No	No	Yes	No	Small	No	No	No	No	Yes	secondary spontaneous pneumothorax
236	derivation cohort	74	female	22.5	No	Left-sided	Smoking time>10years	No	No	No	Yes	No	Moderate	No	No	No	No	Yes	secondary spontaneous pneumothorax
237	derivation cohort	74	female	28.8	No	Left-sided	Smoking time>10years	No	No	No	Yes	No	Moderate	No	Yes	No	Yes	Yes	secondary spontaneous pneumothorax
238	derivation cohort	71	Male	36.3	No	Right-sided	Smoking time>10years	Yes	No	No	Yes	Yes	Moderate	No	No	No	No	Yes	secondary spontaneous pneumothorax
239	derivation cohort	68	Male	28.4	No	Left-sided	Smoking time>10years	Yes	No	No	Yes	No	Moderate	No	No	No	No	Yes	secondary spontaneous pneumothorax
240	derivation cohort	67	female	19.8	Yes	Right-sided	Smoking time>10years	No	No	No	Yes	No	Moderate	Yes	No	Yes	No	Yes	secondary spontaneous pneumothorax
241	derivation cohort	59	female	32.5	No	Right-sided	Smoking time>10years	No	No	No	Yes	No	Moderate	No	Yes	No	Yes	Yes	secondary spontaneous pneumothorax
242	derivation cohort	47	female	29.1	No	Left-sided	Smoking time>10years	No	No	No	Yes	No	Moderate	No	Yes	No	Yes	Yes	secondary spontaneous pneumothorax
243	derivation cohort	44	Male	26.3	No	Right-sided	Smoking time>10years	No	No	No	Yes	No	Moderate	No	No	No	No	Yes	secondary spontaneous pneumothorax
244	derivation cohort	86	female	35	No	Left-sided	No smoking	No	No	No	Yes	No	Moderate	No	No	No	No	Yes	secondary spontaneous pneumothorax
245	derivation cohort	85	female	27.9	No	Right-sided	No smoking	No	No	No	Yes	No	Moderate	No	No	No	No	Yes	secondary spontaneous pneumothorax
246	derivation cohort	84	female	31.6	No	Left-sided	No smoking	No	No	No	Yes	No	Moderate	No	No	No	No	Yes	secondary spontaneous pneumothorax
247	derivation cohort	79	Male	28.7	No	Right-sided	Smoking time>10years	No	No	No	Yes	No	Moderate	No	No	No	No	Yes	secondary spontaneous pneumothorax
248	derivation cohort	78	Male	27.4	No	Right-sided	Smoking time>10years	No	No	No	Yes	No	Moderate	No	No	No	No	Yes	secondary spontaneous pneumothorax
249	derivation cohort	78	female	23.7	No	Right-sided	No smoking	No	No	No	Yes	No	Moderate	No	No	No	No	Yes	secondary spontaneous pneumothorax
250	derivation cohort	76	female	31.6	No	Left-sided	No smoking	No	No	No	Yes	No	Moderate	Yes	No	Yes	No	Yes	secondary spontaneous pneumothorax
251	derivation cohort	68	female	21.6	No	Right-sided	No smoking	No	No	No	Yes	No	Moderate	No	No	No	No	Yes	secondary spontaneous pneumothorax
252	derivation cohort	66	female	23.7	No	Right-sided	No smoking	No	No	No	Yes	No	Moderate	No	No	No	No	Yes	secondary spontaneous pneumothorax
253	derivation cohort	55	female	27.4	No	Left-sided	No smoking	No	No	No	Yes	No	Moderate	No	No	No	No	Yes	secondary spontaneous pneumothorax
254	derivation cohort	60	Male	29.8	No	Left-sided	Smoking time>10years	No	No	No	Yes	No	Small	No	No	No	No	Yes	secondary spontaneous pneumothorax
255	derivation cohort	57	Male	25.3	No	Left-sided	Smoking time>10years	No	No	No	Yes	No	Small	No	No	No	No	Yes	secondary spontaneous pneumothorax
256	derivation cohort	55	Male	21.6	No	Left-sided	Smoking time>10years	No	No	No	Yes	Yes	Small	No	No	No	No	Yes	secondary spontaneous pneumothorax
257	derivation cohort	52	female	29.7	No	Left-sided	Smoking time>10years	Yes	No	No	Yes	No	Small	No	No	No	No	Yes	secondary spontaneous pneumothorax
258	derivation cohort	50	female	22	No	Right-sided	No smoking	No	No	Yes	Yes	No	Large	No	No	No	No	No	secondary spontaneous pneumothorax
259	derivation cohort	75	female	22.7	No	Right-sided	No smoking	No	No	Yes	Yes	Yes	Moderate	No	No	No	No	No	secondary spontaneous pneumothorax
260	derivation cohort	84	female	24.3	No	Left-sided	Smoking time>10years	No	No	Yes	Yes	No	Small	Yes	No	Yes	No	No	secondary spontaneous pneumothorax
261	derivation cohort	82	Male	25.1	No	Left-sided	Smoking time>10years	No	No	Yes	Yes	No	Small	No	Yes	No	Yes	No	secondary spontaneous pneumothorax
262	derivation cohort	82	Male	30.5	No	Right-sided	No smoking	No	No	Yes	Yes	No	Small	No	No	No	No	No	secondary spontaneous pneumothorax
263	derivation cohort	49	female	21.7	No	Right-sided	Smoking time≤10years	No	No	Yes	Yes	No	Small	No	No	No	No	No	secondary spontaneous pneumothorax
264	derivation cohort	88	Male	20.7	No	Right-sided	Smoking time≤10years	No	No	Yes	Yes	No	Large	No	No	No	No	No	secondary spontaneous pneumothorax
265	derivation cohort	79	Male	24.7	Yes	Right-sided	Smoking time>10years	No	Yes	Yes	Yes	No	Large	No	No	No	No	No	secondary spontaneous pneumothorax
266	derivation cohort	78	female	23.6	No	Left-sided	No smoking	No	No	Yes	Yes	No	Large	No	Yes	No	Yes	No	secondary spontaneous pneumothorax
267	derivation cohort	72	female	22.6	No	Left-sided	No smoking	No	No	Yes	Yes	No	Large	Yes	No	Yes	No	No	secondary spontaneous pneumothorax
268	derivation cohort	70	Male	21.8	No	Right-sided	Smoking time>10years	No	Yes	No	Yes	Yes	Large	No	No	No	No	No	secondary spontaneous pneumothorax
269	derivation cohort	69	Male	24.9	No	Right-sided	Smoking time>10years	No	Yes	No	Yes	No	Large	No	No	No	No	No	secondary spontaneous pneumothorax
270	derivation cohort	68	female	25.3	No	Right-sided	No smoking	No	No	No	Yes	No	Large	No	No	No	No	No	secondary spontaneous pneumothorax
271	derivation cohort	62	female	33.6	No	Left-sided	No smoking	No	No	No	Yes	No	Large	Yes	No	Yes	No	No	secondary spontaneous pneumothorax
272	derivation cohort	48	female	32.1	Yes	Right-sided	No smoking	No	No	No	Yes	No	Large	Yes	Yes	Yes	Yes	No	secondary spontaneous pneumothorax
273	derivation cohort	87	female	27.3	No	Right-sided	No smoking	No	No	No	Yes	No	Moderate	Yes	No	Yes	No	No	secondary spontaneous pneumothorax
274	derivation cohort	75	Male	20.6	No	Left-sided	Smoking time>10years	No	No	No	Yes	No	Moderate	No	No	No	No	No	secondary spontaneous pneumothorax
275	derivation cohort	74	Male	23.4	No	Right-sided	Smoking time>10years	No	No	No	Yes	No	Moderate	No	No	No	No	No	secondary spontaneous pneumothorax
276	derivation cohort	69	Male	31.2	No	Left-sided	Smoking time>10years	No	No	No	Yes	No	Moderate	No	Yes	No	Yes	No	secondary spontaneous pneumothorax
277	derivation cohort	69	female	22.6	No	Right-sided	Smoking time≤10years	No	No	No	Yes	No	Moderate	No	No	No	No	No	secondary spontaneous pneumothorax
278	derivation cohort	69	female	25.5	Yes	Left-sided	No smoking	No	No	No	Yes	No	Moderate	No	No	No	No	No	secondary spontaneous pneumothorax
279	derivation cohort	62	Male	27.1	No	Left-sided	Smoking time≤10years	No	No	No	Yes	No	Moderate	No	No	No	No	No	secondary spontaneous pneumothorax
280	derivation cohort	59	female	22.7	No	Right-sided	Smoking time>10years	No	Yes	No	Yes	No	Moderate	No	Yes	No	Yes	No	secondary spontaneous pneumothorax
281	derivation cohort	59	female	19	Yes	Right-sided	No smoking	No	No	No	Yes	No	Moderate	No	No	No	No	No	secondary spontaneous pneumothorax
282	derivation cohort	57	Male	27.8	No	Left-sided	Smoking time>10years	No	No	No	Yes	No	Moderate	Yes	No	Yes	No	No	secondary spontaneous pneumothorax
283	derivation cohort	57	Male	21.9	No	Right-sided	Smoking time≤10years	No	No	No	Yes	No	Moderate	No	No	No	No	No	secondary spontaneous pneumothorax
284	derivation cohort	56	female	24.8	No	Left-sided	Smoking time≤10years	No	No	No	Yes	No	Moderate	Yes	No	Yes	No	No	secondary spontaneous pneumothorax
285	derivation cohort	55	female	27.1	No	Left-sided	No smoking	No	No	No	Yes	No	Moderate	No	Yes	No	Yes	No	secondary spontaneous pneumothorax
286	derivation cohort	85	female	24	No	Left-sided	Smoking time>10years	No	No	No	Yes	No	Small	No	No	No	No	No	secondary spontaneous pneumothorax
287	derivation cohort	84	Male	19	No	Left-sided	No smoking	No	No	No	Yes	No	Small	No	No	No	No	No	secondary spontaneous pneumothorax
288	derivation cohort	81	female	30.5	No	Right-sided	No smoking	No	No	No	Yes	No	Small	Yes	No	Yes	No	No	secondary spontaneous pneumothorax
289	derivation cohort	80	Male	28.4	No	Right-sided	No smoking	No	No	No	Yes	No	Small	No	No	No	No	No	secondary spontaneous pneumothorax
290	derivation cohort	78	Male	26.3	No	Right-sided	Smoking time>10years	No	Yes	No	Yes	No	Small	No	No	No	No	No	secondary spontaneous pneumothorax
291	derivation cohort	77	Male	25.6	No	Right-sided	No smoking	No	No	No	Yes	Yes	Small	No	No	No	No	No	secondary spontaneous pneumothorax
292	derivation cohort	70	Male	30.6	No	Left-sided	Smoking time>10years	Yes	No	No	Yes	Yes	Small	No	No	No	No	No	secondary spontaneous pneumothorax
293	derivation cohort	61	Male	21.1	No	Left-sided	Smoking time>10years	No	No	No	Yes	No	Small	No	No	No	No	No	secondary spontaneous pneumothorax
294	derivation cohort	61	female	35.9	No	Right-sided	No smoking	Yes	No	No	Yes	No	Small	No	Yes	No	Yes	No	secondary spontaneous pneumothorax
295	derivation cohort	59	Male	34.1	No	Left-sided	Smoking time≤10years	No	No	No	Yes	No	Small	Yes	No	Yes	No	No	secondary spontaneous pneumothorax
296	derivation cohort	56	female	24.8	No	Left-sided	No smoking	No	No	No	Yes	No	Small	No	No	No	No	No	secondary spontaneous pneumothorax
297	derivation cohort	55	female	35.3	Yes	Right-sided	Smoking time≤10years	No	No	No	Yes	No	Small	Yes	No	Yes	No	No	secondary spontaneous pneumothorax
298	derivation cohort	54	female	31.7	No	Right-sided	Smoking time≤10years	No	No	No	Yes	No	Small	No	No	No	No	No	secondary spontaneous pneumothorax
299	derivation cohort	53	Male	24.2	Yes	Left-sided	Smoking time≤10years	No	No	No	Yes	Yes	Small	No	No	No	No	No	secondary spontaneous pneumothorax
300	derivation cohort	52	female	19.6	Yes	Right-sided	Smoking time≤10years	No	No	No	Yes	No	Small	No	No	No	No	No	secondary spontaneous pneumothorax
301	derivation cohort	49	Male	26	No	Right-sided	Smoking time>10years	No	Yes	No	Yes	No	Small	No	No	No	No	No	secondary spontaneous pneumothorax
302	derivation cohort	58	Male	25.1	No	Right-sided	Smoking time>10years	No	Yes	Yes	Yes	No	Large	No	No	No	No	Yes	secondary spontaneous pneumothorax
303	derivation cohort	64	Male	16.2	No	Left-sided	Smoking time>10years	No	Yes	Yes	Yes	No	Moderate	No	No	No	No	Yes	secondary spontaneous pneumothorax
304	derivation cohort	60	female	29	No	Left-sided	Smoking time>10years	No	Yes	Yes	Yes	No	Moderate	No	No	No	No	Yes	secondary spontaneous pneumothorax
305	derivation cohort	59	Male	28.9	No	Left-sided	Smoking time>10years	No	Yes	Yes	Yes	No	Moderate	No	Yes	No	Yes	Yes	secondary spontaneous pneumothorax
306	derivation cohort	75	female	28.7	No	Left-sided	Smoking time>10years	No	Yes	No	Yes	No	Large	No	No	No	No	Yes	secondary spontaneous pneumothorax
307	derivation cohort	72	Male	32.1	No	Left-sided	Smoking time>10years	No	Yes	No	Yes	No	Large	No	No	No	No	Yes	secondary spontaneous pneumothorax
308	derivation cohort	70	Male	28.1	Yes	Right-sided	Smoking time>10years	No	Yes	No	Yes	No	Large	No	No	No	No	Yes	secondary spontaneous pneumothorax
309	derivation cohort	68	Male	18.8	No	Left-sided	Smoking time>10years	No	Yes	No	Yes	No	Large	No	No	No	No	Yes	secondary spontaneous pneumothorax
310	derivation cohort	68	Male	17	No	Right-sided	Smoking time>10years	No	Yes	No	Yes	Yes	Large	No	No	No	No	Yes	secondary spontaneous pneumothorax
311	derivation cohort	67	female	26.2	No	Right-sided	Smoking time>10years	No	Yes	No	Yes	No	Large	No	No	No	No	Yes	secondary spontaneous pneumothorax
312	derivation cohort	65	female	22.8	No	Right-sided	Smoking time>10years	No	Yes	No	Yes	No	Large	Yes	No	Yes	No	Yes	secondary spontaneous pneumothorax
313	derivation cohort	60	Male	25.6	No	Left-sided	Smoking time>10years	No	Yes	No	Yes	No	Large	No	No	No	No	Yes	secondary spontaneous pneumothorax
314	derivation cohort	60	Male	22.9	No	Right-sided	Smoking time>10years	Yes	Yes	No	Yes	No	Large	No	No	No	No	Yes	secondary spontaneous pneumothorax
315	derivation cohort	59	female	27.8	No	Left-sided	Smoking time>10years	No	Yes	No	Yes	No	Large	No	No	No	No	Yes	secondary spontaneous pneumothorax
316	derivation cohort	57	Male	31.8	No	Right-sided	Smoking time>10years	No	Yes	No	Yes	No	Large	No	No	No	No	Yes	secondary spontaneous pneumothorax
317	derivation cohort	54	female	27.1	No	Right-sided	Smoking time>10years	No	Yes	No	Yes	No	Large	Yes	No	Yes	No	Yes	secondary spontaneous pneumothorax
318	derivation cohort	50	Male	30.5	No	Right-sided	Smoking time>10years	No	Yes	No	Yes	No	Large	No	No	No	No	Yes	secondary spontaneous pneumothorax
319	derivation cohort	46	female	28	Yes	Right-sided	Smoking time>10years	No	Yes	No	No	No	Large	No	No	No	No	Yes	primary spontaneous pneumothorax
320	derivation cohort	45	female	31.8	No	Left-sided	Smoking time>10years	No	Yes	No	No	No	Large	No	No	No	No	Yes	primary spontaneous pneumothorax
321	derivation cohort	43	Male	27	No	Left-sided	Smoking time>10years	No	Yes	No	No	No	Large	No	Yes	No	Yes	Yes	primary spontaneous pneumothorax
322	derivation cohort	35	Male	30.9	No	Left-sided	Smoking time>10years	No	Yes	No	No	No	Large	No	No	No	No	Yes	primary spontaneous pneumothorax
323	derivation cohort	48	female	32.4	No	Right-sided	Smoking time>10years	No	Yes	No	No	Yes	Large	Yes	No	Yes	No	Yes	secondary spontaneous pneumothorax
324	derivation cohort	48	female	31.1	No	Left-sided	Smoking time>10years	No	Yes	No	No	No	Large	No	No	No	No	Yes	primary spontaneous pneumothorax
325	derivation cohort	34	female	28.1	No	Left-sided	Smoking time>10years	No	Yes	No	No	No	Large	No	Yes	No	Yes	Yes	primary spontaneous pneumothorax
326	derivation cohort	56	female	34.2	No	Left-sided	Smoking time>10years	No	Yes	No	No	No	Large	No	No	No	No	Yes	primary spontaneous pneumothorax
327	derivation cohort	55	Male	19.5	No	Right-sided	Smoking time>10years	No	Yes	No	No	No	Large	No	No	No	No	Yes	primary spontaneous pneumothorax
328	derivation cohort	55	Male	23.9	Yes	Right-sided	Smoking time>10years	No	Yes	No	No	No	Large	No	No	No	No	Yes	primary spontaneous pneumothorax
329	derivation cohort	54	Male	22.3	No	Left-sided	Smoking time>10years	Yes	Yes	No	No	No	Large	No	No	No	No	Yes	secondary spontaneous pneumothorax
330	derivation cohort	54	female	30	No	Right-sided	Smoking time>10years	No	Yes	No	No	No	Large	Yes	No	Yes	No	Yes	primary spontaneous pneumothorax
331	derivation cohort	43	female	24	No	Left-sided	Smoking time≤10years	No	Yes	No	No	No	Large	No	No	No	No	Yes	primary spontaneous pneumothorax
332	derivation cohort	38	female	22.5	No	Left-sided	Smoking time≤10years	Yes	Yes	No	No	No	Large	No	No	No	No	Yes	secondary spontaneous pneumothorax
333	derivation cohort	32	Male	16.4	No	Right-sided	Smoking time≤10years	No	Yes	No	No	No	Large	No	No	No	No	Yes	primary spontaneous pneumothorax
334	derivation cohort	30	Male	24.7	No	Right-sided	Smoking time≤10years	No	Yes	No	No	No	Large	No	No	No	No	Yes	primary spontaneous pneumothorax
335	derivation cohort	26	female	22.1	No	Left-sided	Smoking time≤10years	No	Yes	No	No	No	Large	No	No	No	No	Yes	primary spontaneous pneumothorax
336	derivation cohort	56	female	35.4	No	Right-sided	No smoking	No	Yes	No	No	No	Large	No	No	No	No	Yes	primary spontaneous pneumothorax
337	derivation cohort	55	female	22.7	No	Right-sided	No smoking	No	Yes	No	No	No	Small	No	No	No	No	Yes	primary spontaneous pneumothorax
338	derivation cohort	49	female	22.4	Yes	Right-sided	No smoking	No	Yes	No	No	No	Small	No	No	No	No	Yes	primary spontaneous pneumothorax
339	derivation cohort	40	female	20.8	No	Left-sided	No smoking	No	Yes	No	No	No	Small	No	No	No	No	Yes	primary spontaneous pneumothorax
340	derivation cohort	33	Male	24.5	No	Right-sided	Smoking time>10years	No	Yes	No	No	No	Small	Yes	No	Yes	No	Yes	primary spontaneous pneumothorax
341	derivation cohort	32	female	23.1	Yes	Right-sided	No smoking	No	Yes	No	No	No	Small	Yes	No	Yes	No	Yes	primary spontaneous pneumothorax
342	derivation cohort	77	female	21.1	No	Left-sided	Smoking time>10years	No	Yes	No	No	No	Small	No	No	No	No	Yes	primary spontaneous pneumothorax
343	derivation cohort	74	Male	26.7	Yes	Right-sided	Smoking time>10years	No	Yes	No	No	No	Moderate	No	No	No	No	Yes	primary spontaneous pneumothorax
344	derivation cohort	72	female	30.5	No	Left-sided	Smoking time>10years	No	Yes	No	No	No	Moderate	No	No	No	No	Yes	primary spontaneous pneumothorax
345	derivation cohort	72	Male	24.7	No	Left-sided	Smoking time>10years	No	Yes	No	No	No	Moderate	No	Yes	No	Yes	Yes	primary spontaneous pneumothorax
346	derivation cohort	71	female	30.7	No	Left-sided	Smoking time>10years	No	Yes	No	No	No	Moderate	No	No	No	No	Yes	primary spontaneous pneumothorax
347	derivation cohort	71	Male	31.4	No	Right-sided	Smoking time>10years	No	Yes	No	No	No	Moderate	No	No	No	No	Yes	primary spontaneous pneumothorax
348	derivation cohort	71	female	20	No	Left-sided	Smoking time>10years	No	Yes	No	No	No	Moderate	No	No	No	No	Yes	primary spontaneous pneumothorax
349	derivation cohort	69	Male	28.9	No	Left-sided	Smoking time>10years	No	Yes	No	No	No	Moderate	No	No	No	No	Yes	primary spontaneous pneumothorax
350	derivation cohort	66	female	27.3	No	Right-sided	Smoking time>10years	No	Yes	No	No	No	Moderate	No	No	No	No	Yes	primary spontaneous pneumothorax
351	derivation cohort	65	female	29	No	Left-sided	Smoking time>10years	No	Yes	No	No	Yes	Moderate	No	No	No	No	Yes	secondary spontaneous pneumothorax
352	derivation cohort	64	Male	23.5	No	Left-sided	Smoking time>10years	No	Yes	No	No	No	Moderate	No	No	No	No	Yes	primary spontaneous pneumothorax
353	derivation cohort	61	female	26.2	No	Left-sided	Smoking time>10years	No	Yes	No	No	No	Moderate	No	No	No	No	Yes	primary spontaneous pneumothorax
354	derivation cohort	61	female	21.9	No	Left-sided	Smoking time>10years	No	Yes	No	No	No	Moderate	No	No	No	No	Yes	primary spontaneous pneumothorax
355	derivation cohort	60	female	20.5	No	Right-sided	Smoking time>10years	No	Yes	No	No	No	Moderate	No	No	No	No	Yes	primary spontaneous pneumothorax
356	derivation cohort	59	Male	21.5	No	Left-sided	Smoking time>10years	No	Yes	No	No	No	Moderate	No	No	No	No	Yes	primary spontaneous pneumothorax
357	derivation cohort	58	Male	21.7	No	Left-sided	Smoking time>10years	No	Yes	No	No	No	Moderate	No	Yes	No	Yes	Yes	primary spontaneous pneumothorax
358	derivation cohort	58	Male	24.2	No	Right-sided	Smoking time>10years	No	Yes	No	No	No	Moderate	No	No	No	No	Yes	primary spontaneous pneumothorax
359	derivation cohort	57	Male	22.2	No	Right-sided	Smoking time>10years	No	Yes	No	No	No	Moderate	No	No	No	No	Yes	primary spontaneous pneumothorax
360	derivation cohort	52	female	27.5	No	Right-sided	Smoking time>10years	No	Yes	No	No	No	Moderate	No	No	No	No	Yes	primary spontaneous pneumothorax
361	derivation cohort	51	female	22.5	No	Left-sided	Smoking time>10years	No	Yes	No	No	No	Moderate	No	No	No	No	Yes	primary spontaneous pneumothorax
362	derivation cohort	49	Male	23.8	Yes	Left-sided	Smoking time>10years	No	Yes	No	No	No	Moderate	No	No	No	No	Yes	primary spontaneous pneumothorax
363	derivation cohort	47	female	25.2	No	Right-sided	Smoking time>10years	No	Yes	No	No	No	Moderate	No	Yes	No	Yes	Yes	primary spontaneous pneumothorax
364	derivation cohort	44	female	29.2	No	Left-sided	Smoking time>10years	No	Yes	No	No	No	Moderate	Yes	No	Yes	No	Yes	primary spontaneous pneumothorax
365	derivation cohort	44	female	23.1	No	Left-sided	Smoking time>10years	No	Yes	No	No	No	Moderate	No	Yes	No	Yes	Yes	primary spontaneous pneumothorax
366	derivation cohort	40	Male	20.8	No	Left-sided	Smoking time>10years	No	Yes	No	No	No	Moderate	No	No	No	No	Yes	primary spontaneous pneumothorax
367	derivation cohort	40	Male	31.8	No	Left-sided	Smoking time>10years	No	Yes	No	No	No	Moderate	No	No	No	No	Yes	primary spontaneous pneumothorax
368	derivation cohort	40	Male	24.7	No	Right-sided	Smoking time>10years	No	Yes	No	No	No	Moderate	No	No	No	No	Yes	primary spontaneous pneumothorax
369	derivation cohort	37	Male	21.7	No	Right-sided	Smoking time>10years	No	Yes	No	No	No	Moderate	Yes	No	Yes	No	Yes	primary spontaneous pneumothorax
370	derivation cohort	23	Male	20.3	No	Right-sided	Smoking time>10years	No	Yes	No	No	No	Moderate	No	No	No	No	Yes	primary spontaneous pneumothorax
371	derivation cohort	48	female	23.1	No	Left-sided	Smoking time>10years	No	Yes	No	No	No	Moderate	No	No	No	No	Yes	primary spontaneous pneumothorax
372	derivation cohort	34	Male	30.5	No	Left-sided	Smoking time>10years	Yes	Yes	No	No	No	Moderate	No	No	No	No	Yes	secondary spontaneous pneumothorax
373	derivation cohort	56	female	18.8	No	Left-sided	Smoking time>10years	No	Yes	No	No	Yes	Moderate	No	No	No	No	Yes	secondary spontaneous pneumothorax
374	derivation cohort	55	female	24.8	No	Left-sided	Smoking time>10years	No	Yes	No	No	No	Moderate	No	No	No	No	Yes	primary spontaneous pneumothorax
375	derivation cohort	54	Male	25.9	Yes	Right-sided	Smoking time>10years	No	Yes	No	No	No	Moderate	No	No	No	No	Yes	primary spontaneous pneumothorax
376	derivation cohort	54	Male	31.6	No	Left-sided	Smoking time>10years	No	Yes	No	No	No	Moderate	Yes	No	Yes	No	Yes	primary spontaneous pneumothorax
377	derivation cohort	54	Male	21.8	No	Right-sided	Smoking time>10years	No	Yes	No	No	No	Moderate	No	Yes	No	Yes	Yes	primary spontaneous pneumothorax
378	derivation cohort	54	Male	25.3	No	Right-sided	Smoking time>10years	No	Yes	No	No	No	Moderate	No	Yes	No	Yes	Yes	primary spontaneous pneumothorax
379	derivation cohort	53	female	22.3	No	Right-sided	Smoking time>10years	No	Yes	No	No	No	Moderate	No	No	No	No	Yes	primary spontaneous pneumothorax
380	derivation cohort	53	female	19.4	No	Left-sided	Smoking time>10years	No	Yes	No	No	No	Moderate	No	No	No	No	Yes	primary spontaneous pneumothorax
381	derivation cohort	51	female	31	No	Right-sided	Smoking time≤10years	Yes	Yes	No	No	No	Moderate	No	No	No	No	Yes	secondary spontaneous pneumothorax
382	derivation cohort	49	female	25.4	No	Left-sided	Smoking time≤10years	No	Yes	No	No	No	Moderate	No	No	No	No	Yes	primary spontaneous pneumothorax
383	derivation cohort	44	female	32.4	No	Right-sided	Smoking time≤10years	No	Yes	No	No	No	Moderate	Yes	Yes	Yes	Yes	Yes	primary spontaneous pneumothorax
384	derivation cohort	36	Male	26.2	No	Right-sided	Smoking time≤10years	No	Yes	No	No	No	Moderate	Yes	No	Yes	No	Yes	primary spontaneous pneumothorax
385	derivation cohort	35	Male	25.1	No	Right-sided	Smoking time≤10years	No	Yes	No	No	No	Moderate	No	No	No	No	Yes	primary spontaneous pneumothorax
386	derivation cohort	35	Male	25	No	Right-sided	Smoking time≤10years	No	Yes	No	No	No	Moderate	No	No	No	No	Yes	primary spontaneous pneumothorax
387	derivation cohort	33	female	26.4	No	Right-sided	Smoking time≤10years	No	Yes	No	No	No	Moderate	No	No	No	No	Yes	primary spontaneous pneumothorax
388	derivation cohort	31	Male	32.8	No	Right-sided	Smoking time≤10years	No	Yes	No	No	No	Moderate	Yes	Yes	Yes	Yes	Yes	primary spontaneous pneumothorax
389	derivation cohort	28	female	30.5	No	Left-sided	Smoking time≤10years	No	Yes	No	No	No	Moderate	No	No	No	No	Yes	primary spontaneous pneumothorax
390	derivation cohort	28	female	24.4	No	Left-sided	Smoking time≤10years	No	Yes	No	No	No	Moderate	No	No	No	No	Yes	primary spontaneous pneumothorax
391	derivation cohort	25	Male	33.9	No	Right-sided	Smoking time≤10years	No	Yes	No	No	No	Moderate	No	Yes	No	Yes	Yes	primary spontaneous pneumothorax
392	derivation cohort	22	Male	26.1	No	Right-sided	Smoking time≤10years	No	Yes	No	No	No	Moderate	No	No	No	No	Yes	primary spontaneous pneumothorax
393	derivation cohort	31	Male	30.4	No	Left-sided	Smoking time≤10years	No	Yes	No	No	No	Moderate	No	No	No	No	Yes	primary spontaneous pneumothorax
394	derivation cohort	29	female	29.5	No	Right-sided	Smoking time≤10years	No	Yes	No	No	No	Moderate	No	No	No	No	Yes	primary spontaneous pneumothorax
395	derivation cohort	23	female	20.2	No	Left-sided	Smoking time≤10years	No	Yes	No	No	No	Moderate	No	No	No	No	Yes	primary spontaneous pneumothorax
396	derivation cohort	48	Male	20.7	No	Left-sided	Smoking time>10years	No	Yes	No	No	No	Moderate	No	No	No	No	Yes	primary spontaneous pneumothorax
397	derivation cohort	47	female	26.2	No	Right-sided	No smoking	No	Yes	No	No	No	Moderate	No	No	No	No	Yes	primary spontaneous pneumothorax
398	derivation cohort	46	Male	17	No	Right-sided	Smoking time>10years	No	Yes	No	No	No	Moderate	No	Yes	No	Yes	Yes	primary spontaneous pneumothorax
399	derivation cohort	43	Male	16.5	No	Left-sided	Smoking time>10years	No	Yes	No	No	No	Moderate	No	No	No	No	Yes	primary spontaneous pneumothorax
400	derivation cohort	43	Male	30.3	Yes	Right-sided	Smoking time>10years	No	Yes	No	No	No	Moderate	Yes	No	Yes	No	Yes	primary spontaneous pneumothorax
401	derivation cohort	43	Male	19.2	No	Left-sided	Smoking time>10years	No	Yes	No	No	No	Moderate	No	No	No	No	Yes	primary spontaneous pneumothorax
402	derivation cohort	43	female	20.6	No	Right-sided	No smoking	No	Yes	No	No	No	Moderate	No	No	No	No	Yes	primary spontaneous pneumothorax
403	derivation cohort	31	Male	25.9	No	Left-sided	Smoking time>10years	No	Yes	No	No	No	Moderate	No	No	No	No	Yes	primary spontaneous pneumothorax
404	derivation cohort	77	Male	33.6	No	Right-sided	Smoking time>10years	No	Yes	No	No	No	Small	No	No	No	No	Yes	primary spontaneous pneumothorax
405	derivation cohort	71	Male	25.4	No	Left-sided	Smoking time>10years	No	Yes	No	No	No	Small	No	No	No	No	Yes	primary spontaneous pneumothorax
406	derivation cohort	70	Male	26	No	Left-sided	Smoking time>10years	No	Yes	No	No	Yes	Small	No	No	No	No	Yes	secondary spontaneous pneumothorax
407	derivation cohort	53	female	23.4	No	Right-sided	Smoking time>10years	No	Yes	No	No	No	Small	No	No	No	No	Yes	primary spontaneous pneumothorax
408	derivation cohort	29	Male	19.7	Yes	Left-sided	Smoking time≤10years	No	Yes	No	No	No	Small	No	Yes	No	Yes	Yes	primary spontaneous pneumothorax
409	derivation cohort	21	female	18.7	No	Left-sided	Smoking time≤10years	No	Yes	No	No	No	Small	No	No	No	No	Yes	primary spontaneous pneumothorax
410	derivation cohort	57	female	30.5	No	Left-sided	No smoking	No	Yes	No	No	No	Small	No	No	No	No	Yes	primary spontaneous pneumothorax
411	derivation cohort	54	female	19.9	Yes	Left-sided	No smoking	No	Yes	No	No	No	Small	No	No	No	No	Yes	primary spontaneous pneumothorax
412	derivation cohort	51	Male	18	No	Right-sided	Smoking time>10years	No	Yes	No	No	No	Small	No	No	No	No	Yes	primary spontaneous pneumothorax
413	derivation cohort	51	Male	25.6	No	Left-sided	Smoking time>10years	No	Yes	No	No	No	Small	No	No	No	No	Yes	primary spontaneous pneumothorax
414	derivation cohort	47	female	24.3	No	Right-sided	No smoking	No	Yes	No	No	No	Small	No	Yes	No	Yes	Yes	primary spontaneous pneumothorax
415	derivation cohort	44	female	21	No	Right-sided	No smoking	No	Yes	No	No	No	Small	No	No	No	No	Yes	primary spontaneous pneumothorax
416	derivation cohort	42	Male	29.6	No	Right-sided	Smoking time>10years	No	Yes	No	No	No	Small	No	No	No	No	Yes	primary spontaneous pneumothorax
417	derivation cohort	37	female	37	Yes	Left-sided	No smoking	No	Yes	No	No	No	Small	No	No	No	No	Yes	primary spontaneous pneumothorax
418	derivation cohort	76	Male	26.3	No	Left-sided	Smoking time>10years	No	No	Yes	No	No	Moderate	No	No	No	No	Yes	secondary spontaneous pneumothorax
419	derivation cohort	70	Male	23	No	Right-sided	Smoking time>10years	No	No	Yes	No	No	Moderate	No	No	No	No	Yes	secondary spontaneous pneumothorax
420	derivation cohort	69	Male	31.4	No	Left-sided	Smoking time>10years	No	No	Yes	No	No	Moderate	No	No	No	No	Yes	secondary spontaneous pneumothorax
421	derivation cohort	67	female	25.2	No	Right-sided	Smoking time>10years	No	No	Yes	No	No	Moderate	No	No	No	No	Yes	secondary spontaneous pneumothorax
422	derivation cohort	67	Male	24.7	No	Right-sided	Smoking time>10years	No	No	Yes	No	No	Moderate	No	No	No	No	Yes	secondary spontaneous pneumothorax
423	derivation cohort	66	female	27.3	No	Left-sided	Smoking time>10years	No	No	Yes	No	No	Moderate	No	Yes	No	Yes	Yes	secondary spontaneous pneumothorax
424	derivation cohort	63	Male	27.1	No	Right-sided	Smoking time>10years	No	No	Yes	No	No	Moderate	No	No	No	No	Yes	secondary spontaneous pneumothorax
425	derivation cohort	61	Male	24.1	No	Left-sided	Smoking time>10years	No	No	Yes	No	No	Moderate	No	No	No	No	Yes	secondary spontaneous pneumothorax
426	derivation cohort	58	female	26.5	No	Right-sided	Smoking time>10years	No	No	Yes	No	No	Moderate	No	No	No	No	Yes	secondary spontaneous pneumothorax
427	derivation cohort	70	Male	25.2	No	Right-sided	Smoking time>10years	No	No	Yes	No	No	Small	No	No	No	No	Yes	secondary spontaneous pneumothorax
428	derivation cohort	70	female	17.9	No	Right-sided	No smoking	No	No	Yes	No	No	Small	No	No	No	No	Yes	secondary spontaneous pneumothorax
429	derivation cohort	75	female	28.2	No	Right-sided	Smoking time>10years	No	No	No	No	No	Large	No	No	No	No	Yes	primary spontaneous pneumothorax
430	derivation cohort	74	Male	23.9	No	Left-sided	Smoking time>10years	No	No	No	No	No	Large	No	No	No	No	Yes	primary spontaneous pneumothorax
431	derivation cohort	72	Male	35.1	No	Right-sided	Smoking time>10years	No	No	No	No	No	Large	No	No	No	No	Yes	primary spontaneous pneumothorax
432	derivation cohort	71	Male	24.8	No	Left-sided	Smoking time>10years	No	No	No	No	No	Large	No	No	No	No	Yes	primary spontaneous pneumothorax
433	derivation cohort	70	female	28.6	No	Right-sided	Smoking time>10years	No	No	No	No	No	Large	No	No	No	No	Yes	primary spontaneous pneumothorax
434	derivation cohort	68	Male	17.5	No	Right-sided	Smoking time>10years	No	No	No	No	No	Large	No	Yes	No	Yes	Yes	primary spontaneous pneumothorax
435	derivation cohort	68	female	19.2	No	Left-sided	Smoking time>10years	No	No	No	No	No	Large	Yes	No	Yes	No	Yes	primary spontaneous pneumothorax
436	derivation cohort	64	Male	27.7	No	Right-sided	Smoking time>10years	No	No	No	No	No	Large	No	No	No	No	Yes	primary spontaneous pneumothorax
437	derivation cohort	64	Male	31.8	No	Right-sided	Smoking time>10years	No	No	No	No	No	Large	No	No	No	No	Yes	primary spontaneous pneumothorax
438	derivation cohort	63	female	22.3	No	Right-sided	Smoking time>10years	No	No	No	No	No	Large	No	No	No	No	Yes	primary spontaneous pneumothorax
439	derivation cohort	62	Male	27.5	No	Right-sided	Smoking time>10years	No	No	No	No	No	Large	No	No	No	No	Yes	primary spontaneous pneumothorax
440	derivation cohort	61	Male	19.6	No	Left-sided	Smoking time>10years	No	No	No	No	No	Large	No	No	No	No	Yes	primary spontaneous pneumothorax
441	derivation cohort	59	Male	21.3	No	Right-sided	Smoking time>10years	No	No	No	No	No	Large	No	No	No	No	Yes	primary spontaneous pneumothorax
442	derivation cohort	59	female	21.9	No	Left-sided	Smoking time>10years	No	No	No	No	No	Large	No	No	No	No	Yes	primary spontaneous pneumothorax
443	derivation cohort	57	Male	25.7	No	Right-sided	Smoking time>10years	No	No	No	No	No	Large	No	No	No	No	Yes	primary spontaneous pneumothorax
444	derivation cohort	57	Male	24.4	Yes	Right-sided	Smoking time>10years	No	No	No	No	No	Large	Yes	No	Yes	No	Yes	primary spontaneous pneumothorax
445	derivation cohort	54	female	21.5	No	Right-sided	Smoking time>10years	No	No	No	No	No	Large	No	No	No	No	Yes	primary spontaneous pneumothorax
446	derivation cohort	50	Male	21.1	Yes	Right-sided	Smoking time>10years	No	No	No	No	No	Large	No	No	No	No	Yes	primary spontaneous pneumothorax
447	derivation cohort	48	Male	26.1	No	Right-sided	Smoking time>10years	No	No	No	No	No	Large	No	No	No	No	Yes	primary spontaneous pneumothorax
448	derivation cohort	47	female	22.8	No	Right-sided	Smoking time>10years	No	No	No	No	No	Large	No	No	No	No	Yes	primary spontaneous pneumothorax
449	derivation cohort	47	female	30.7	No	Left-sided	Smoking time>10years	No	No	No	No	No	Large	No	No	No	No	Yes	primary spontaneous pneumothorax
450	derivation cohort	47	Male	22.8	Yes	Right-sided	Smoking time>10years	No	No	No	No	No	Large	No	No	No	No	Yes	primary spontaneous pneumothorax
451	derivation cohort	46	female	24.3	No	Left-sided	Smoking time>10years	No	No	No	No	No	Large	No	No	No	No	Yes	primary spontaneous pneumothorax
452	derivation cohort	45	Male	28.7	No	Left-sided	Smoking time>10years	No	No	No	No	No	Large	No	No	No	No	Yes	primary spontaneous pneumothorax
453	derivation cohort	45	female	27.3	Yes	Right-sided	Smoking time>10years	No	No	No	No	No	Large	No	Yes	No	Yes	Yes	primary spontaneous pneumothorax
454	derivation cohort	42	female	21.1	Yes	Right-sided	Smoking time>10years	No	No	No	No	No	Large	No	No	No	No	Yes	primary spontaneous pneumothorax
455	derivation cohort	40	female	24.2	No	Left-sided	Smoking time>10years	No	No	No	No	No	Large	No	No	No	No	Yes	primary spontaneous pneumothorax
456	derivation cohort	40	female	16.7	No	Left-sided	Smoking time>10years	No	No	No	No	No	Large	No	No	No	No	Yes	primary spontaneous pneumothorax
457	derivation cohort	38	Male	27.8	No	Left-sided	Smoking time>10years	No	No	No	No	No	Large	No	Yes	No	Yes	Yes	primary spontaneous pneumothorax
458	derivation cohort	38	Male	20.9	No	Right-sided	Smoking time>10years	Yes	No	No	No	No	Large	No	Yes	No	Yes	Yes	secondary spontaneous pneumothorax
459	derivation cohort	37	Male	28.6	No	Left-sided	Smoking time>10years	No	No	No	No	No	Large	No	Yes	No	Yes	Yes	primary spontaneous pneumothorax
460	derivation cohort	34	Male	25.8	No	Left-sided	Smoking time>10years	No	No	No	No	No	Large	Yes	No	Yes	No	Yes	primary spontaneous pneumothorax
461	derivation cohort	48	female	25.2	No	Left-sided	Smoking time>10years	No	No	No	No	Yes	Large	No	No	No	No	Yes	secondary spontaneous pneumothorax
462	derivation cohort	34	Male	29.4	No	Left-sided	Smoking time>10years	No	No	No	No	No	Large	No	No	No	No	Yes	primary spontaneous pneumothorax
463	derivation cohort	34	female	28	No	Right-sided	Smoking time>10years	No	No	No	No	No	Large	Yes	No	Yes	No	Yes	primary spontaneous pneumothorax
464	derivation cohort	34	Male	26.9	No	Right-sided	Smoking time>10years	No	No	No	No	No	Large	No	No	No	No	Yes	primary spontaneous pneumothorax
465	derivation cohort	34	Male	20.9	No	Left-sided	Smoking time>10years	No	No	No	No	No	Large	No	No	No	No	Yes	primary spontaneous pneumothorax
466	derivation cohort	34	Male	25.5	No	Left-sided	Smoking time>10years	No	No	No	No	No	Large	No	No	No	No	Yes	primary spontaneous pneumothorax
467	derivation cohort	56	Male	20.7	No	Left-sided	Smoking time>10years	No	No	No	No	No	Large	No	No	No	No	Yes	primary spontaneous pneumothorax
468	derivation cohort	56	female	25.9	No	Right-sided	Smoking time>10years	No	No	No	No	No	Large	Yes	No	Yes	No	Yes	primary spontaneous pneumothorax
469	derivation cohort	55	Male	22.7	No	Right-sided	Smoking time>10years	No	No	No	No	No	Large	No	No	No	No	Yes	primary spontaneous pneumothorax
470	derivation cohort	50	Male	18.3	No	Right-sided	Smoking time≤10years	No	No	No	No	No	Large	No	No	No	No	Yes	primary spontaneous pneumothorax
471	derivation cohort	45	female	20.9	No	Left-sided	Smoking time≤10years	No	No	No	No	No	Large	No	No	No	No	Yes	primary spontaneous pneumothorax
472	derivation cohort	45	female	28.2	Yes	Left-sided	Smoking time≤10years	No	No	No	No	No	Large	No	No	No	No	Yes	primary spontaneous pneumothorax
473	derivation cohort	42	Male	26.3	No	Right-sided	Smoking time≤10years	No	No	No	No	No	Large	No	No	No	No	Yes	primary spontaneous pneumothorax
474	derivation cohort	38	female	19.4	No	Left-sided	Smoking time≤10years	No	No	No	No	No	Large	No	No	No	No	Yes	primary spontaneous pneumothorax
475	derivation cohort	38	female	23.4	No	Right-sided	Smoking time≤10years	No	No	No	No	No	Large	No	No	No	No	Yes	primary spontaneous pneumothorax
476	derivation cohort	37	Male	23.7	Yes	Right-sided	Smoking time≤10years	No	No	No	No	No	Large	No	Yes	No	Yes	Yes	primary spontaneous pneumothorax
477	derivation cohort	31	Male	29.6	No	Left-sided	Smoking time≤10years	No	No	No	No	No	Large	No	No	No	No	Yes	primary spontaneous pneumothorax
478	derivation cohort	26	female	28	No	Right-sided	Smoking time≤10years	No	No	No	No	No	Large	No	No	No	No	Yes	primary spontaneous pneumothorax
479	derivation cohort	30	female	27.8	Yes	Right-sided	Smoking time≤10years	No	No	No	No	No	Large	No	No	No	No	Yes	primary spontaneous pneumothorax
480	derivation cohort	29	female	23.6	No	Right-sided	Smoking time≤10years	No	No	No	No	No	Large	No	No	No	No	Yes	primary spontaneous pneumothorax
481	derivation cohort	26	Male	19.9	No	Right-sided	Smoking time≤10years	No	No	No	No	No	Large	No	No	No	No	Yes	primary spontaneous pneumothorax
482	derivation cohort	76	female	22.2	No	Right-sided	No smoking	No	No	No	No	No	Large	No	Yes	No	Yes	Yes	primary spontaneous pneumothorax
483	derivation cohort	74	female	23.5	Yes	Right-sided	No smoking	No	No	No	No	No	Large	No	No	No	No	Yes	primary spontaneous pneumothorax
484	derivation cohort	73	female	23.1	No	Right-sided	No smoking	No	No	No	No	No	Large	No	No	No	No	Yes	primary spontaneous pneumothorax
485	derivation cohort	66	female	23.1	No	Right-sided	No smoking	No	No	No	No	No	Large	No	No	No	No	Yes	primary spontaneous pneumothorax
486	derivation cohort	66	female	26.1	No	Right-sided	No smoking	No	No	No	No	No	Large	Yes	No	Yes	No	Yes	primary spontaneous pneumothorax
487	derivation cohort	65	female	22.4	No	Left-sided	No smoking	Yes	No	No	No	No	Large	No	No	No	No	Yes	secondary spontaneous pneumothorax
488	derivation cohort	58	female	25.6	No	Left-sided	No smoking	No	No	No	No	No	Large	No	No	No	No	Yes	primary spontaneous pneumothorax
489	derivation cohort	57	female	26.8	No	Left-sided	No smoking	No	No	No	No	No	Large	No	No	No	No	Yes	primary spontaneous pneumothorax
490	derivation cohort	55	Male	19.7	No	Right-sided	Smoking time>10years	No	No	No	No	No	Large	No	No	No	No	Yes	primary spontaneous pneumothorax
491	derivation cohort	49	female	22.1	No	Left-sided	No smoking	No	No	No	No	No	Large	No	No	No	No	Yes	primary spontaneous pneumothorax
492	derivation cohort	49	Male	20.2	No	Left-sided	Smoking time>10years	Yes	No	No	No	No	Large	No	No	No	No	Yes	secondary spontaneous pneumothorax
493	derivation cohort	48	female	26.3	No	Right-sided	No smoking	No	No	No	No	No	Large	No	No	No	No	Yes	primary spontaneous pneumothorax
494	derivation cohort	48	Male	28.2	No	Right-sided	Smoking time>10years	No	No	No	No	No	Large	No	No	No	No	Yes	primary spontaneous pneumothorax
495	derivation cohort	47	female	21.3	No	Right-sided	No smoking	No	No	No	No	No	Large	Yes	No	Yes	No	Yes	primary spontaneous pneumothorax
496	derivation cohort	47	female	19.4	No	Right-sided	No smoking	Yes	No	No	No	No	Large	No	No	No	No	Yes	secondary spontaneous pneumothorax
497	derivation cohort	45	Male	27.5	Yes	Right-sided	Smoking time>10years	No	No	No	No	No	Large	No	No	No	No	Yes	primary spontaneous pneumothorax
498	derivation cohort	44	female	30.7	No	Right-sided	No smoking	No	No	No	No	No	Large	No	No	No	No	Yes	primary spontaneous pneumothorax
499	derivation cohort	44	Male	20.5	Yes	Right-sided	Smoking time>10years	No	No	No	No	No	Large	No	Yes	No	Yes	Yes	primary spontaneous pneumothorax
500	derivation cohort	43	Male	31.3	No	Left-sided	Smoking time>10years	No	No	No	No	No	Large	No	No	No	No	Yes	primary spontaneous pneumothorax
501	derivation cohort	41	female	18.9	No	Left-sided	No smoking	No	No	No	No	No	Large	No	No	No	No	Yes	primary spontaneous pneumothorax
502	derivation cohort	35	female	19.8	No	Left-sided	No smoking	No	No	No	No	No	Large	Yes	No	Yes	No	Yes	primary spontaneous pneumothorax
503	derivation cohort	76	female	21.9	No	Right-sided	Smoking time>10years	No	No	No	No	No	Moderate	No	No	No	No	Yes	primary spontaneous pneumothorax
504	derivation cohort	73	Male	27.2	No	Right-sided	Smoking time>10years	No	No	No	No	No	Moderate	No	No	No	No	Yes	primary spontaneous pneumothorax
505	derivation cohort	70	Male	24	Yes	Right-sided	Smoking time>10years	No	No	No	No	No	Moderate	Yes	No	Yes	No	Yes	primary spontaneous pneumothorax
506	derivation cohort	69	Male	29.9	No	Right-sided	Smoking time>10years	No	No	No	No	No	Moderate	No	No	No	No	Yes	primary spontaneous pneumothorax
507	derivation cohort	66	Male	24	No	Right-sided	Smoking time>10years	No	No	No	No	No	Moderate	No	Yes	No	Yes	Yes	primary spontaneous pneumothorax
508	derivation cohort	66	Male	28.9	No	Right-sided	Smoking time>10years	No	No	No	No	No	Moderate	No	No	No	No	Yes	primary spontaneous pneumothorax
509	derivation cohort	65	female	29.9	No	Right-sided	Smoking time>10years	No	No	No	No	No	Moderate	No	No	No	No	Yes	primary spontaneous pneumothorax
510	derivation cohort	63	female	17.4	No	Left-sided	Smoking time>10years	No	No	No	No	No	Moderate	No	No	No	No	Yes	primary spontaneous pneumothorax
511	derivation cohort	60	female	17.6	No	Right-sided	Smoking time>10years	No	No	No	No	No	Moderate	No	No	No	No	Yes	primary spontaneous pneumothorax
512	derivation cohort	59	female	23.9	No	Left-sided	Smoking time>10years	No	No	No	No	No	Moderate	No	No	No	No	Yes	primary spontaneous pneumothorax
513	derivation cohort	59	female	25.4	No	Right-sided	Smoking time>10years	No	No	No	No	No	Moderate	No	No	No	No	Yes	primary spontaneous pneumothorax
514	derivation cohort	58	female	18.5	No	Left-sided	Smoking time>10years	Yes	No	No	No	No	Moderate	No	No	No	No	Yes	secondary spontaneous pneumothorax
515	derivation cohort	57	Male	23.6	No	Right-sided	Smoking time>10years	No	No	No	No	No	Moderate	No	No	No	No	Yes	primary spontaneous pneumothorax
516	derivation cohort	56	female	29.4	No	Left-sided	Smoking time>10years	No	No	No	No	No	Moderate	No	No	No	No	Yes	primary spontaneous pneumothorax
517	derivation cohort	54	Male	22.8	No	Left-sided	Smoking time>10years	No	No	No	No	No	Moderate	No	No	No	No	Yes	primary spontaneous pneumothorax
518	derivation cohort	53	Male	26.3	No	Right-sided	Smoking time>10years	No	No	No	No	No	Moderate	No	No	No	No	Yes	primary spontaneous pneumothorax
519	derivation cohort	52	Male	22.3	No	Left-sided	Smoking time>10years	No	No	No	No	No	Moderate	No	No	No	No	Yes	primary spontaneous pneumothorax
520	derivation cohort	52	female	25.4	No	Left-sided	Smoking time>10years	No	No	No	No	No	Moderate	No	No	No	No	Yes	primary spontaneous pneumothorax
521	derivation cohort	52	Male	31.2	No	Left-sided	Smoking time>10years	No	No	No	No	No	Moderate	No	No	No	No	Yes	primary spontaneous pneumothorax
522	derivation cohort	51	female	22.3	No	Left-sided	Smoking time>10years	No	No	No	No	No	Moderate	No	No	No	No	Yes	primary spontaneous pneumothorax
523	derivation cohort	48	female	31.3	No	Left-sided	Smoking time>10years	No	No	No	No	No	Moderate	No	Yes	No	Yes	Yes	primary spontaneous pneumothorax
524	derivation cohort	48	female	21.6	No	Left-sided	Smoking time>10years	No	No	No	No	No	Moderate	No	No	No	No	Yes	primary spontaneous pneumothorax
525	derivation cohort	48	female	32.6	No	Left-sided	Smoking time>10years	No	No	No	No	No	Moderate	No	No	No	No	Yes	primary spontaneous pneumothorax
526	derivation cohort	48	female	20.7	No	Left-sided	Smoking time>10years	No	No	No	No	No	Moderate	Yes	No	Yes	No	Yes	primary spontaneous pneumothorax
527	derivation cohort	45	female	28.8	No	Left-sided	Smoking time>10years	No	No	No	No	No	Moderate	No	No	No	No	Yes	primary spontaneous pneumothorax
528	derivation cohort	42	female	21.6	No	Right-sided	Smoking time>10years	No	No	No	No	No	Moderate	No	No	No	No	Yes	primary spontaneous pneumothorax
529	derivation cohort	34	Male	26.7	No	Right-sided	Smoking time>10years	No	No	No	No	No	Moderate	No	No	No	No	Yes	primary spontaneous pneumothorax
530	derivation cohort	25	female	29.3	No	Left-sided	Smoking time>10years	No	No	No	No	No	Moderate	No	No	No	No	Yes	primary spontaneous pneumothorax
531	derivation cohort	34	female	28.8	No	Left-sided	Smoking time>10years	Yes	No	No	No	No	Moderate	No	No	No	No	Yes	secondary spontaneous pneumothorax
532	derivation cohort	34	Male	24.3	No	Right-sided	Smoking time>10years	No	No	No	No	No	Moderate	No	No	No	No	Yes	primary spontaneous pneumothorax
533	derivation cohort	52	Male	33.1	No	Left-sided	Smoking time>10years	No	No	No	No	No	Moderate	No	No	No	No	Yes	primary spontaneous pneumothorax
534	derivation cohort	51	female	19.6	Yes	Left-sided	Smoking time≤10years	No	No	No	No	No	Moderate	No	No	No	No	Yes	primary spontaneous pneumothorax
535	derivation cohort	50	female	32.2	No	Right-sided	Smoking time≤10years	No	No	No	No	No	Moderate	No	No	No	No	Yes	primary spontaneous pneumothorax
536	derivation cohort	50	Male	25.9	Yes	Right-sided	Smoking time≤10years	No	No	No	No	No	Moderate	Yes	No	Yes	No	Yes	primary spontaneous pneumothorax
537	derivation cohort	49	female	22.3	No	Right-sided	Smoking time≤10years	No	No	No	No	No	Moderate	No	No	No	No	Yes	primary spontaneous pneumothorax
538	derivation cohort	45	female	28.8	No	Left-sided	Smoking time≤10years	No	No	No	No	No	Moderate	No	No	No	No	Yes	primary spontaneous pneumothorax
539	derivation cohort	35	female	32	No	Right-sided	Smoking time≤10years	No	No	No	No	No	Moderate	No	No	No	No	Yes	primary spontaneous pneumothorax
540	derivation cohort	35	female	30.9	No	Left-sided	Smoking time≤10years	No	No	No	No	No	Moderate	No	Yes	No	Yes	Yes	primary spontaneous pneumothorax
541	derivation cohort	33	Male	27.3	No	Left-sided	Smoking time≤10years	No	No	No	No	No	Moderate	No	No	No	No	Yes	primary spontaneous pneumothorax
542	derivation cohort	33	Male	28	No	Left-sided	Smoking time≤10years	No	No	No	No	No	Moderate	No	No	No	No	Yes	primary spontaneous pneumothorax
543	derivation cohort	32	female	37.5	No	Right-sided	Smoking time≤10years	No	No	No	No	No	Moderate	No	No	No	No	Yes	primary spontaneous pneumothorax
544	derivation cohort	32	Male	23.7	No	Left-sided	Smoking time≤10years	No	No	No	No	No	Moderate	No	Yes	No	Yes	Yes	primary spontaneous pneumothorax
545	derivation cohort	28	female	21.5	No	Left-sided	Smoking time≤10years	Yes	No	No	No	No	Moderate	No	No	No	No	Yes	secondary spontaneous pneumothorax
546	derivation cohort	29	female	30.7	No	Left-sided	Smoking time≤10years	Yes	No	No	No	No	Moderate	No	No	No	No	Yes	secondary spontaneous pneumothorax
547	derivation cohort	24	Male	19.2	No	Right-sided	Smoking time≤10years	No	No	No	No	No	Moderate	No	No	No	No	Yes	primary spontaneous pneumothorax
548	derivation cohort	68	female	27.7	No	Left-sided	No smoking	No	No	No	No	No	Moderate	No	No	No	No	Yes	primary spontaneous pneumothorax
549	derivation cohort	68	female	26.9	No	Left-sided	No smoking	No	No	No	No	No	Moderate	No	No	No	No	Yes	primary spontaneous pneumothorax
550	derivation cohort	67	female	21.5	Yes	Right-sided	No smoking	No	No	No	No	No	Moderate	No	No	No	No	Yes	primary spontaneous pneumothorax
551	derivation cohort	65	female	24.1	No	Right-sided	No smoking	No	No	No	No	No	Moderate	No	No	No	No	Yes	primary spontaneous pneumothorax
552	derivation cohort	63	female	33	No	Right-sided	No smoking	No	No	No	No	No	Moderate	No	No	No	No	Yes	primary spontaneous pneumothorax
553	derivation cohort	57	Male	26.9	No	Right-sided	Smoking time>10years	No	No	No	No	No	Moderate	No	No	No	No	Yes	primary spontaneous pneumothorax
554	derivation cohort	57	female	27.9	No	Right-sided	No smoking	No	No	No	No	No	Moderate	Yes	No	Yes	No	Yes	primary spontaneous pneumothorax
555	derivation cohort	55	female	25.9	No	Left-sided	No smoking	No	No	No	No	No	Moderate	No	No	No	No	Yes	primary spontaneous pneumothorax
556	derivation cohort	54	Male	25.6	No	Left-sided	Smoking time>10years	No	No	No	No	No	Moderate	No	No	No	No	Yes	primary spontaneous pneumothorax
557	derivation cohort	49	Male	28.4	No	Right-sided	Smoking time>10years	No	No	No	No	No	Moderate	No	No	No	No	Yes	primary spontaneous pneumothorax
558	derivation cohort	49	female	30.7	No	Left-sided	No smoking	No	No	No	No	No	Moderate	No	Yes	No	Yes	Yes	primary spontaneous pneumothorax
559	derivation cohort	48	Male	17.1	No	Right-sided	Smoking time>10years	No	No	No	No	No	Moderate	No	No	No	No	Yes	primary spontaneous pneumothorax
560	derivation cohort	47	Male	25.5	No	Right-sided	Smoking time>10years	No	No	No	No	No	Moderate	No	No	No	No	Yes	primary spontaneous pneumothorax
561	derivation cohort	47	female	27.6	No	Left-sided	No smoking	No	No	No	No	No	Moderate	No	No	No	No	Yes	primary spontaneous pneumothorax
562	derivation cohort	47	female	16.9	No	Right-sided	No smoking	No	No	No	No	No	Moderate	No	No	No	No	Yes	primary spontaneous pneumothorax
563	derivation cohort	42	female	30.2	No	Left-sided	No smoking	No	No	No	No	No	Moderate	No	No	No	No	Yes	primary spontaneous pneumothorax
564	derivation cohort	32	female	27.1	No	Right-sided	No smoking	No	No	No	No	No	Moderate	No	No	No	No	Yes	primary spontaneous pneumothorax
565	derivation cohort	32	Male	21.1	Yes	Right-sided	Smoking time>10years	No	No	No	No	No	Moderate	No	No	No	No	Yes	primary spontaneous pneumothorax
566	derivation cohort	32	Male	30.1	No	Right-sided	Smoking time>10years	No	No	No	No	No	Moderate	No	Yes	No	Yes	Yes	primary spontaneous pneumothorax
567	derivation cohort	71	female	29.3	No	Left-sided	Smoking time>10years	No	No	No	No	No	Small	No	No	No	No	Yes	primary spontaneous pneumothorax
568	derivation cohort	71	female	25.8	Yes	Left-sided	Smoking time>10years	No	No	No	No	No	Small	No	No	No	No	Yes	primary spontaneous pneumothorax
569	derivation cohort	70	Male	19.5	No	Right-sided	Smoking time>10years	No	No	No	No	No	Small	No	No	No	No	Yes	primary spontaneous pneumothorax
570	derivation cohort	69	female	23.3	No	Right-sided	Smoking time>10years	No	No	No	No	No	Small	No	No	No	No	Yes	primary spontaneous pneumothorax
571	derivation cohort	61	female	25.8	No	Right-sided	Smoking time>10years	No	No	No	No	Yes	Small	No	No	No	No	Yes	secondary spontaneous pneumothorax
572	derivation cohort	61	Male	31.8	No	Right-sided	Smoking time>10years	No	No	No	No	No	Small	No	No	No	No	Yes	primary spontaneous pneumothorax
573	derivation cohort	48	female	38.6	No	Left-sided	Smoking time>10years	No	No	No	No	No	Small	No	No	No	No	Yes	primary spontaneous pneumothorax
574	derivation cohort	43	female	23.2	No	Left-sided	Smoking time>10years	No	No	No	No	No	Small	No	No	No	No	Yes	primary spontaneous pneumothorax
575	derivation cohort	40	female	23.5	No	Left-sided	Smoking time>10years	No	No	No	No	No	Small	No	No	No	No	Yes	primary spontaneous pneumothorax
576	derivation cohort	38	Male	28.6	No	Right-sided	Smoking time>10years	No	No	No	No	No	Small	No	No	No	No	Yes	primary spontaneous pneumothorax
577	derivation cohort	24	female	30.5	No	Right-sided	Smoking time>10years	Yes	No	No	No	No	Small	No	No	No	No	Yes	secondary spontaneous pneumothorax
578	derivation cohort	48	female	28.9	Yes	Left-sided	Smoking time>10years	No	No	No	No	No	Small	Yes	No	Yes	No	Yes	primary spontaneous pneumothorax
579	derivation cohort	42	female	22.2	No	Right-sided	Smoking time≤10years	No	No	No	No	No	Small	No	Yes	No	Yes	Yes	primary spontaneous pneumothorax
580	derivation cohort	34	female	29.3	No	Left-sided	Smoking time≤10years	No	No	No	No	No	Small	No	No	No	No	Yes	primary spontaneous pneumothorax
581	derivation cohort	34	Male	25.6	No	Right-sided	Smoking time≤10years	No	No	No	No	No	Small	No	No	No	No	Yes	primary spontaneous pneumothorax
582	derivation cohort	34	Male	21.1	No	Left-sided	Smoking time≤10years	No	No	No	No	No	Small	No	Yes	No	Yes	Yes	primary spontaneous pneumothorax
583	derivation cohort	27	female	27	No	Right-sided	Smoking time≤10years	No	No	No	No	No	Small	No	No	No	No	Yes	primary spontaneous pneumothorax
584	derivation cohort	26	Male	28.7	No	Left-sided	Smoking time≤10years	Yes	No	No	No	No	Small	No	No	No	No	Yes	secondary spontaneous pneumothorax
585	derivation cohort	25	Male	31.6	No	Right-sided	Smoking time≤10years	No	No	No	No	No	Small	No	No	No	No	Yes	primary spontaneous pneumothorax
586	derivation cohort	77	Male	24.5	No	Left-sided	Smoking time>10years	No	No	No	No	No	Small	Yes	Yes	Yes	Yes	Yes	primary spontaneous pneumothorax
587	derivation cohort	67	female	25.4	No	Right-sided	No smoking	No	No	No	No	No	Small	No	No	No	No	Yes	primary spontaneous pneumothorax
588	derivation cohort	67	female	22.8	No	Right-sided	No smoking	No	Yes	No	No	No	Small	No	No	No	No	Yes	primary spontaneous pneumothorax
589	derivation cohort	61	female	21.1	No	Left-sided	No smoking	No	Yes	No	No	No	Small	No	No	No	No	Yes	primary spontaneous pneumothorax
590	derivation cohort	59	female	24.4	No	Left-sided	No smoking	No	Yes	No	No	No	Small	No	No	No	No	Yes	primary spontaneous pneumothorax
591	derivation cohort	57	female	30.7	No	Left-sided	No smoking	No	Yes	No	No	No	Small	No	No	No	No	Yes	primary spontaneous pneumothorax
592	derivation cohort	56	female	23.3	Yes	Right-sided	No smoking	No	Yes	No	No	No	Small	No	No	No	No	Yes	primary spontaneous pneumothorax
593	derivation cohort	53	Male	21.1	No	Left-sided	Smoking time>10years	No	Yes	No	No	No	Small	No	No	No	No	Yes	primary spontaneous pneumothorax
594	derivation cohort	53	female	20.6	No	Left-sided	No smoking	No	Yes	No	No	No	Small	No	No	No	No	Yes	primary spontaneous pneumothorax
595	derivation cohort	49	Male	29.3	No	Right-sided	Smoking time>10years	No	Yes	No	No	No	Small	No	No	No	No	Yes	primary spontaneous pneumothorax
596	derivation cohort	42	female	24.4	No	Right-sided	No smoking	No	Yes	No	No	No	Small	No	No	No	No	Yes	primary spontaneous pneumothorax
597	derivation cohort	34	Male	19.1	No	Right-sided	Smoking time>10years	Yes	Yes	No	No	No	Small	Yes	No	Yes	No	Yes	secondary spontaneous pneumothorax
598	derivation cohort	33	female	27.2	No	Left-sided	No smoking	No	Yes	No	No	No	Small	Yes	No	Yes	No	Yes	primary spontaneous pneumothorax
599	derivation cohort	59	Male	38.2	No	Left-sided	Smoking time≤10years	No	No	Yes	No	No	Large	No	No	No	No	No	secondary spontaneous pneumothorax
600	derivation cohort	59	Male	29.2	No	Right-sided	Smoking time≤10years	No	No	Yes	No	No	Large	No	No	No	No	No	secondary spontaneous pneumothorax
601	derivation cohort	58	female	31.6	No	Right-sided	No smoking	No	No	Yes	No	No	Large	No	No	No	No	No	secondary spontaneous pneumothorax
602	derivation cohort	56	Male	23.8	No	Right-sided	Smoking time≤10years	No	No	Yes	No	No	Large	No	Yes	No	Yes	No	secondary spontaneous pneumothorax
603	derivation cohort	83	female	26.7	No	Right-sided	Smoking time≤10years	No	No	Yes	No	No	Moderate	No	No	No	No	No	secondary spontaneous pneumothorax
604	derivation cohort	81	female	24.7	No	Left-sided	Smoking time≤10years	No	No	Yes	No	No	Moderate	No	Yes	No	Yes	No	secondary spontaneous pneumothorax
605	derivation cohort	79	female	22.1	No	Left-sided	Smoking time≤10years	No	No	Yes	No	No	Moderate	No	No	No	No	No	secondary spontaneous pneumothorax
606	derivation cohort	77	Male	26.3	No	Right-sided	Smoking time≤10years	No	No	Yes	No	No	Moderate	No	No	No	No	No	secondary spontaneous pneumothorax
607	derivation cohort	73	female	28	No	Right-sided	No smoking	No	No	Yes	No	No	Moderate	No	No	No	No	No	secondary spontaneous pneumothorax
608	derivation cohort	68	Male	28.4	No	Left-sided	Smoking time>10years	No	No	Yes	No	No	Moderate	No	No	No	No	No	secondary spontaneous pneumothorax
609	derivation cohort	55	female	29.9	Yes	Left-sided	Smoking time≤10years	No	No	Yes	No	No	Moderate	No	No	No	No	No	secondary spontaneous pneumothorax
610	derivation cohort	53	female	23	No	Right-sided	No smoking	No	No	Yes	No	No	Moderate	No	No	No	No	No	secondary spontaneous pneumothorax
611	derivation cohort	48	Male	25.2	Yes	Left-sided	Smoking time≤10years	No	No	Yes	No	No	Moderate	No	No	No	No	No	secondary spontaneous pneumothorax
612	derivation cohort	46	female	21.4	No	Right-sided	Smoking time≤10years	No	No	Yes	No	No	Moderate	No	No	No	No	No	secondary spontaneous pneumothorax
613	derivation cohort	45	Male	27.7	No	Right-sided	Smoking time>10years	Yes	Yes	Yes	No	No	Moderate	No	No	No	No	No	secondary spontaneous pneumothorax
614	derivation cohort	44	Male	26.5	No	Right-sided	Smoking time>10years	No	No	Yes	No	No	Moderate	No	No	No	No	No	secondary spontaneous pneumothorax
615	derivation cohort	74	female	25.8	No	Right-sided	No smoking	No	No	Yes	No	No	Small	No	No	No	No	No	secondary spontaneous pneumothorax
616	derivation cohort	73	female	26.6	No	Right-sided	No smoking	No	No	Yes	No	No	Small	Yes	No	Yes	No	No	secondary spontaneous pneumothorax
617	derivation cohort	72	Male	26.3	No	Left-sided	Smoking time≤10years	No	No	Yes	No	No	Small	No	No	No	No	No	secondary spontaneous pneumothorax
618	derivation cohort	70	Male	27.4	No	Right-sided	Smoking time>10years	No	Yes	Yes	No	Yes	Small	No	No	No	No	No	secondary spontaneous pneumothorax
619	derivation cohort	69	Male	21.7	No	Right-sided	Smoking time>10years	Yes	Yes	Yes	No	No	Small	No	No	No	No	No	secondary spontaneous pneumothorax
620	derivation cohort	68	female	21.6	No	Left-sided	Smoking time≤10years	No	No	Yes	No	No	Small	No	No	No	No	No	secondary spontaneous pneumothorax
621	derivation cohort	68	female	18.1	No	Right-sided	Smoking time≤10years	No	No	Yes	No	No	Small	No	No	No	No	No	secondary spontaneous pneumothorax
622	derivation cohort	68	female	22.9	No	Left-sided	No smoking	No	No	Yes	No	No	Small	No	No	No	No	No	secondary spontaneous pneumothorax
623	derivation cohort	62	female	24	No	Right-sided	No smoking	No	No	Yes	No	No	Small	No	No	No	No	No	secondary spontaneous pneumothorax
624	derivation cohort	62	female	21.9	Yes	Right-sided	No smoking	No	No	Yes	No	No	Small	No	No	No	No	No	secondary spontaneous pneumothorax
625	derivation cohort	61	female	18.9	No	Right-sided	Smoking time≤10years	No	No	Yes	No	No	Small	No	No	No	No	No	secondary spontaneous pneumothorax
626	derivation cohort	60	Male	25	No	Right-sided	Smoking time≤10years	No	Yes	Yes	No	No	Small	No	No	No	No	No	secondary spontaneous pneumothorax
627	derivation cohort	59	female	24.7	No	Right-sided	No smoking	No	No	Yes	No	No	Small	Yes	No	Yes	No	No	secondary spontaneous pneumothorax
628	derivation cohort	50	female	38	No	Left-sided	Smoking time>10years	No	Yes	Yes	No	No	Small	Yes	Yes	Yes	Yes	No	secondary spontaneous pneumothorax
629	derivation cohort	50	female	28.9	No	Left-sided	No smoking	No	No	Yes	No	No	Small	No	No	No	No	No	secondary spontaneous pneumothorax
630	derivation cohort	49	Male	27.6	No	Left-sided	Smoking time>10years	No	No	Yes	No	No	Small	No	No	No	No	No	secondary spontaneous pneumothorax
631	derivation cohort	49	Male	16.7	No	Left-sided	Smoking time≤10years	Yes	No	Yes	No	No	Small	No	No	No	No	No	secondary spontaneous pneumothorax
632	derivation cohort	48	Male	27.4	Yes	Left-sided	Smoking time>10years	No	No	Yes	No	No	Small	No	No	No	No	No	secondary spontaneous pneumothorax
633	derivation cohort	48	Male	30.6	No	Left-sided	Smoking time≤10years	No	No	Yes	No	No	Small	No	No	No	No	No	secondary spontaneous pneumothorax
634	derivation cohort	48	female	21.6	No	Left-sided	No smoking	No	No	Yes	No	No	Small	No	No	No	No	No	secondary spontaneous pneumothorax
635	derivation cohort	43	female	31.4	No	Right-sided	Smoking time≤10years	No	No	Yes	No	No	Small	No	No	No	No	No	secondary spontaneous pneumothorax
636	derivation cohort	41	Male	18.1	No	Left-sided	Smoking time>10years	No	No	Yes	No	No	Small	No	No	No	No	No	secondary spontaneous pneumothorax
637	derivation cohort	40	female	18.5	No	Left-sided	Smoking time≤10years	No	No	Yes	No	No	Small	No	No	No	No	No	secondary spontaneous pneumothorax
638	derivation cohort	39	female	16.7	No	Right-sided	Smoking time≤10years	No	No	Yes	No	No	Small	No	No	No	No	No	secondary spontaneous pneumothorax
639	derivation cohort	89	female	22.8	No	Left-sided	No smoking	Yes	No	Yes	No	No	Large	No	No	No	No	No	secondary spontaneous pneumothorax
640	derivation cohort	83	female	32	No	Left-sided	No smoking	No	No	Yes	No	No	Large	No	No	No	No	No	secondary spontaneous pneumothorax
641	derivation cohort	82	female	21.6	Yes	Left-sided	No smoking	No	No	Yes	No	No	Large	No	No	No	No	No	secondary spontaneous pneumothorax
642	derivation cohort	75	female	21.7	Yes	Right-sided	Smoking time≤10years	No	No	Yes	No	No	Large	Yes	No	Yes	No	No	secondary spontaneous pneumothorax
643	derivation cohort	71	female	16.8	No	Right-sided	No smoking	No	Yes	No	No	No	Large	No	Yes	No	Yes	No	primary spontaneous pneumothorax
644	derivation cohort	70	Male	30.1	No	Right-sided	Smoking time>10years	No	Yes	No	No	No	Large	No	No	No	No	No	primary spontaneous pneumothorax
645	derivation cohort	67	Male	26.1	No	Right-sided	Smoking time≤10years	No	No	No	No	No	Large	No	No	No	No	No	primary spontaneous pneumothorax
646	derivation cohort	63	female	27.4	No	Left-sided	No smoking	No	No	No	No	No	Large	No	Yes	No	Yes	No	primary spontaneous pneumothorax
647	derivation cohort	62	Male	20.6	Yes	Right-sided	Smoking time≤10years	No	No	No	No	No	Large	No	No	No	No	No	primary spontaneous pneumothorax
648	derivation cohort	61	Male	23.6	No	Right-sided	Smoking time≤10years	No	No	No	No	No	Large	No	No	No	No	No	primary spontaneous pneumothorax
649	derivation cohort	61	Male	23.9	No	Right-sided	Smoking time≤10years	No	No	No	No	No	Large	No	No	No	No	No	primary spontaneous pneumothorax
650	derivation cohort	60	Male	27.3	No	Left-sided	Smoking time≤10years	Yes	No	No	No	Yes	Large	No	No	No	No	No	secondary spontaneous pneumothorax
651	derivation cohort	58	Male	21.8	No	Left-sided	Smoking time≤10years	No	No	No	No	No	Large	No	Yes	No	Yes	No	primary spontaneous pneumothorax
652	derivation cohort	58	female	24.3	No	Left-sided	Smoking time≤10years	No	No	No	No	No	Large	No	No	No	No	No	primary spontaneous pneumothorax
653	derivation cohort	57	Male	33.2	No	Left-sided	Smoking time>10years	No	No	No	No	No	Large	Yes	No	Yes	No	No	primary spontaneous pneumothorax
654	derivation cohort	55	female	27.2	No	Right-sided	Smoking time≤10years	No	No	No	No	No	Large	No	No	No	No	No	primary spontaneous pneumothorax
655	derivation cohort	55	Male	34.5	No	Left-sided	Smoking time≤10years	No	No	No	No	No	Large	No	No	No	No	No	primary spontaneous pneumothorax
656	derivation cohort	54	Male	28.7	No	Left-sided	Smoking time≤10years	No	No	No	No	No	Large	No	No	No	No	No	primary spontaneous pneumothorax
657	derivation cohort	53	Male	24.4	No	Right-sided	Smoking time>10years	No	No	No	No	No	Large	No	No	No	No	No	primary spontaneous pneumothorax
658	derivation cohort	53	female	23.9	No	Left-sided	Smoking time≤10years	No	No	No	No	No	Large	No	No	No	No	No	primary spontaneous pneumothorax
659	derivation cohort	53	Male	25.6	No	Left-sided	No smoking	No	No	No	No	No	Large	No	No	No	No	No	primary spontaneous pneumothorax
660	derivation cohort	51	Male	23.1	Yes	Right-sided	Smoking time>10years	No	No	No	No	No	Large	No	No	No	No	No	primary spontaneous pneumothorax
661	derivation cohort	50	Male	18.3	No	Left-sided	Smoking time≤10years	No	No	No	No	No	Large	Yes	No	Yes	No	No	primary spontaneous pneumothorax
662	derivation cohort	50	female	25.2	Yes	Left-sided	No smoking	No	No	No	No	No	Large	No	No	No	No	No	primary spontaneous pneumothorax
663	derivation cohort	50	female	17.9	No	Right-sided	No smoking	No	No	No	No	No	Large	No	No	No	No	No	primary spontaneous pneumothorax
664	derivation cohort	49	Male	25.2	No	Left-sided	Smoking time≤10years	Yes	No	No	No	No	Large	No	No	No	No	No	secondary spontaneous pneumothorax
665	derivation cohort	49	Male	40.1	No	Right-sided	No smoking	No	No	No	No	No	Large	No	No	No	No	No	primary spontaneous pneumothorax
666	derivation cohort	49	Male	23.7	No	Left-sided	No smoking	No	No	No	No	No	Large	No	No	No	No	No	primary spontaneous pneumothorax
667	derivation cohort	48	Male	27.5	Yes	Right-sided	Smoking time≤10years	No	Yes	No	No	No	Large	No	No	No	No	No	primary spontaneous pneumothorax
668	derivation cohort	48	female	20.5	No	Right-sided	Smoking time≤10years	Yes	No	No	No	No	Large	No	No	No	No	No	secondary spontaneous pneumothorax
669	derivation cohort	48	female	20.3	No	Right-sided	Smoking time>10years	No	No	No	No	No	Large	No	No	No	No	No	primary spontaneous pneumothorax
670	derivation cohort	48	female	21.9	No	Right-sided	No smoking	Yes	No	No	No	No	Large	No	No	No	No	No	secondary spontaneous pneumothorax
671	derivation cohort	47	Male	29.3	No	Right-sided	Smoking time>10years	No	No	No	No	No	Large	No	No	No	No	No	primary spontaneous pneumothorax
672	derivation cohort	47	female	23.9	No	Right-sided	Smoking time≤10years	No	Yes	No	No	No	Large	No	No	No	No	No	primary spontaneous pneumothorax
673	derivation cohort	47	female	23.6	No	Left-sided	Smoking time≤10years	No	No	No	No	No	Large	No	No	No	No	No	primary spontaneous pneumothorax
674	derivation cohort	47	female	25.2	No	Left-sided	No smoking	No	No	No	No	No	Large	No	No	No	No	No	primary spontaneous pneumothorax
675	derivation cohort	46	Male	18.6	No	Right-sided	Smoking time>10years	No	No	No	No	No	Large	No	No	No	No	No	primary spontaneous pneumothorax
676	derivation cohort	46	Male	18.8	No	Right-sided	Smoking time>10years	No	Yes	No	No	No	Large	No	No	No	No	No	primary spontaneous pneumothorax
677	derivation cohort	46	Male	31.3	No	Right-sided	Smoking time>10years	No	Yes	No	No	No	Large	No	No	No	No	No	primary spontaneous pneumothorax
678	derivation cohort	46	female	20.8	No	Right-sided	Smoking time≤10years	No	No	No	No	No	Large	No	No	No	No	No	primary spontaneous pneumothorax
679	derivation cohort	45	Male	25.5	No	Right-sided	No smoking	No	No	No	No	No	Large	No	Yes	No	Yes	No	primary spontaneous pneumothorax
680	derivation cohort	44	Male	23.6	No	Right-sided	Smoking time>10years	No	Yes	No	No	No	Large	No	Yes	No	Yes	No	primary spontaneous pneumothorax
681	derivation cohort	44	female	19.6	Yes	Left-sided	Smoking time>10years	No	No	No	No	No	Large	No	Yes	No	Yes	No	primary spontaneous pneumothorax
682	derivation cohort	44	Male	16.5	No	Right-sided	Smoking time>10years	No	No	No	No	No	Large	No	No	No	No	No	primary spontaneous pneumothorax
683	derivation cohort	44	female	24.4	No	Left-sided	Smoking time≤10years	No	No	No	No	No	Large	No	No	No	No	No	primary spontaneous pneumothorax
684	derivation cohort	44	female	20.4	No	Right-sided	Smoking time≤10years	No	No	No	No	No	Large	No	No	No	No	No	primary spontaneous pneumothorax
685	derivation cohort	44	female	18.3	No	Left-sided	Smoking time≤10years	Yes	No	No	No	No	Large	No	No	No	No	No	secondary spontaneous pneumothorax
686	derivation cohort	44	Male	24.2	No	Left-sided	Smoking time≤10years	No	No	No	No	No	Large	No	No	No	No	No	primary spontaneous pneumothorax
687	derivation cohort	44	female	26.9	No	Left-sided	No smoking	No	No	No	No	No	Large	No	No	No	No	No	primary spontaneous pneumothorax
688	derivation cohort	44	female	25.3	Yes	Right-sided	No smoking	Yes	No	No	No	No	Large	No	No	No	No	No	secondary spontaneous pneumothorax
689	derivation cohort	43	Male	27.4	No	Right-sided	Smoking time>10years	No	No	No	No	No	Large	No	No	No	No	No	primary spontaneous pneumothorax
690	derivation cohort	43	Male	26.9	No	Right-sided	Smoking time≤10years	No	No	No	No	No	Large	No	No	No	No	No	primary spontaneous pneumothorax
691	derivation cohort	43	Male	31.1	No	Left-sided	No smoking	Yes	No	No	No	Yes	Large	No	Yes	No	Yes	No	secondary spontaneous pneumothorax
692	derivation cohort	43	female	24.7	No	Left-sided	No smoking	No	No	No	No	Yes	Large	No	Yes	No	Yes	No	secondary spontaneous pneumothorax
693	derivation cohort	43	female	18.3	No	Right-sided	No smoking	No	No	No	No	No	Large	Yes	No	Yes	No	No	primary spontaneous pneumothorax
694	derivation cohort	42	Male	21.7	No	Right-sided	Smoking time≤10years	No	No	No	No	No	Large	No	No	No	No	No	primary spontaneous pneumothorax
695	derivation cohort	41	Male	30.1	No	Left-sided	Smoking time>10years	No	No	No	No	No	Large	No	No	No	No	No	primary spontaneous pneumothorax
696	derivation cohort	41	Male	21.9	No	Left-sided	Smoking time>10years	No	No	No	No	No	Large	No	No	No	No	No	primary spontaneous pneumothorax
697	derivation cohort	41	Male	23.1	No	Left-sided	Smoking time>10years	No	No	No	No	No	Large	Yes	No	Yes	No	No	primary spontaneous pneumothorax
698	derivation cohort	41	Male	19.9	No	Right-sided	Smoking time>10years	No	No	No	No	No	Large	No	No	No	No	No	primary spontaneous pneumothorax
699	derivation cohort	41	female	25.1	No	Right-sided	Smoking time≤10years	No	Yes	No	No	No	Large	No	No	No	No	No	primary spontaneous pneumothorax
700	derivation cohort	41	female	24.8	No	Right-sided	No smoking	No	Yes	No	No	No	Large	No	No	No	No	No	primary spontaneous pneumothorax
701	derivation cohort	41	Male	20.8	No	Left-sided	No smoking	No	Yes	No	No	No	Large	Yes	No	Yes	No	No	primary spontaneous pneumothorax
702	derivation cohort	41	Male	23.1	No	Right-sided	No smoking	No	No	No	No	No	Large	Yes	No	Yes	No	No	primary spontaneous pneumothorax
703	derivation cohort	41	Male	34.8	No	Right-sided	No smoking	No	No	No	No	No	Large	No	No	No	No	No	primary spontaneous pneumothorax
704	derivation cohort	40	female	29.3	No	Right-sided	Smoking time>10years	No	No	No	No	No	Large	Yes	No	Yes	No	No	primary spontaneous pneumothorax
705	derivation cohort	39	Male	19.3	No	Left-sided	Smoking time>10years	No	No	No	No	No	Large	No	No	No	No	No	primary spontaneous pneumothorax
706	derivation cohort	39	female	20.7	No	Right-sided	Smoking time≤10years	No	No	No	No	No	Large	No	No	No	No	No	primary spontaneous pneumothorax
707	derivation cohort	39	female	24	No	Right-sided	Smoking time≤10years	No	No	No	No	No	Large	No	No	No	No	No	primary spontaneous pneumothorax
708	derivation cohort	38	female	33.4	No	Right-sided	No smoking	No	No	No	No	No	Large	No	No	No	No	No	primary spontaneous pneumothorax
709	derivation cohort	37	Male	25.5	No	Left-sided	Smoking time>10years	No	No	No	No	No	Large	No	No	No	No	No	primary spontaneous pneumothorax
710	derivation cohort	37	female	30	No	Right-sided	Smoking time≤10years	No	No	No	No	No	Large	No	No	No	No	No	primary spontaneous pneumothorax
711	derivation cohort	37	Male	33.9	No	Left-sided	Smoking time≤10years	No	No	No	No	No	Large	No	No	No	No	No	primary spontaneous pneumothorax
712	derivation cohort	37	Male	31.6	No	Right-sided	Smoking time≤10years	No	No	No	No	No	Large	No	No	No	No	No	primary spontaneous pneumothorax
713	derivation cohort	37	female	31.2	No	Right-sided	No smoking	No	No	No	No	Yes	Large	No	No	No	No	No	secondary spontaneous pneumothorax
714	derivation cohort	37	female	24.4	No	Left-sided	No smoking	No	No	No	No	No	Large	No	No	No	No	No	primary spontaneous pneumothorax
715	derivation cohort	37	Male	28.9	No	Left-sided	No smoking	No	No	No	No	No	Large	No	No	No	No	No	primary spontaneous pneumothorax
716	derivation cohort	36	Male	23.2	No	Right-sided	Smoking time≤10years	No	No	No	No	No	Large	No	No	No	No	No	primary spontaneous pneumothorax
717	derivation cohort	36	Male	29.2	No	Right-sided	Smoking time≤10years	Yes	No	No	No	No	Large	Yes	No	Yes	No	No	secondary spontaneous pneumothorax
718	derivation cohort	35	Male	25.9	No	Right-sided	No smoking	No	No	No	No	No	Large	Yes	No	Yes	No	No	primary spontaneous pneumothorax
719	derivation cohort	34	Male	22.2	No	Right-sided	Smoking time≤10years	No	No	No	No	No	Large	No	No	No	No	No	primary spontaneous pneumothorax
720	derivation cohort	34	Male	25.2	No	Left-sided	Smoking time≤10years	No	No	No	No	No	Large	No	Yes	No	Yes	No	primary spontaneous pneumothorax
721	derivation cohort	34	Male	21.1	No	Right-sided	Smoking time≤10years	No	No	No	No	No	Large	No	Yes	No	Yes	No	primary spontaneous pneumothorax
722	derivation cohort	34	female	23.7	No	Right-sided	Smoking time≤10years	No	No	No	No	No	Large	No	No	No	No	No	primary spontaneous pneumothorax
723	derivation cohort	34	female	25.6	No	Right-sided	Smoking time≤10years	No	No	No	No	No	Large	No	No	No	No	No	primary spontaneous pneumothorax
724	derivation cohort	34	female	26.4	No	Right-sided	No smoking	No	Yes	No	No	No	Large	No	No	No	No	No	primary spontaneous pneumothorax
725	derivation cohort	33	Male	24.5	No	Right-sided	Smoking time>10years	No	No	No	No	No	Large	No	No	No	No	No	primary spontaneous pneumothorax
726	derivation cohort	33	female	20.7	No	Left-sided	Smoking time>10years	No	No	No	No	No	Large	No	No	No	No	No	primary spontaneous pneumothorax
727	derivation cohort	33	Male	23.9	No	Left-sided	Smoking time≤10years	No	No	No	No	No	Large	Yes	No	Yes	No	No	primary spontaneous pneumothorax
728	derivation cohort	33	female	24.1	No	Left-sided	Smoking time≤10years	No	No	No	No	No	Large	No	No	No	No	No	primary spontaneous pneumothorax
729	derivation cohort	33	female	23.9	No	Right-sided	Smoking time≤10years	No	No	No	No	No	Large	No	No	No	No	No	primary spontaneous pneumothorax
730	derivation cohort	33	female	25.3	No	Right-sided	No smoking	No	No	No	No	No	Large	No	No	No	No	No	primary spontaneous pneumothorax
731	derivation cohort	33	Male	25.5	No	Right-sided	No smoking	No	No	No	No	No	Large	No	No	No	No	No	primary spontaneous pneumothorax
732	derivation cohort	32	Male	19.4	No	Right-sided	Smoking time≤10years	No	No	No	No	No	Large	No	No	No	No	No	primary spontaneous pneumothorax
733	derivation cohort	31	female	21.6	No	Right-sided	No smoking	No	No	No	No	No	Large	No	No	No	No	No	primary spontaneous pneumothorax
734	derivation cohort	31	Male	29.8	No	Right-sided	No smoking	No	No	No	No	No	Large	No	No	No	No	No	primary spontaneous pneumothorax
735	derivation cohort	31	Male	29	No	Left-sided	No smoking	No	No	No	No	No	Large	No	Yes	No	Yes	No	primary spontaneous pneumothorax
736	derivation cohort	30	female	30.3	No	Right-sided	Smoking time≤10years	No	No	No	No	No	Large	No	No	No	No	No	primary spontaneous pneumothorax
737	derivation cohort	30	female	26.2	No	Left-sided	No smoking	No	No	No	No	No	Large	No	No	No	No	No	primary spontaneous pneumothorax
738	derivation cohort	29	Male	19.4	No	Right-sided	Smoking time≤10years	No	No	No	No	No	Large	No	No	No	No	No	primary spontaneous pneumothorax
739	derivation cohort	29	Male	21.8	No	Left-sided	No smoking	No	No	No	No	No	Large	No	No	No	No	No	primary spontaneous pneumothorax
740	derivation cohort	29	female	23.1	No	Right-sided	No smoking	No	No	No	No	No	Large	No	No	No	No	No	primary spontaneous pneumothorax
741	derivation cohort	28	Male	35.3	No	Right-sided	Smoking time>10years	No	No	No	No	No	Large	No	No	No	No	No	primary spontaneous pneumothorax
742	derivation cohort	28	Male	18.2	No	Right-sided	Smoking time≤10years	No	Yes	No	No	No	Large	No	No	No	No	No	primary spontaneous pneumothorax
743	derivation cohort	28	female	35.5	No	Left-sided	Smoking time≤10years	No	No	No	No	No	Large	No	No	No	No	No	primary spontaneous pneumothorax
744	derivation cohort	28	female	23.4	No	Left-sided	No smoking	No	No	No	No	No	Large	No	No	No	No	No	primary spontaneous pneumothorax
745	derivation cohort	28	Male	25.9	No	Left-sided	No smoking	No	No	No	No	No	Large	No	No	No	No	No	primary spontaneous pneumothorax
746	derivation cohort	28	female	18.2	No	Right-sided	No smoking	No	No	No	No	No	Large	No	No	No	No	No	primary spontaneous pneumothorax
747	derivation cohort	27	Male	26.8	Yes	Left-sided	No smoking	No	No	No	No	No	Large	No	No	No	No	No	primary spontaneous pneumothorax
748	derivation cohort	26	Male	26.4	No	Left-sided	No smoking	No	No	No	No	No	Large	Yes	No	Yes	No	No	primary spontaneous pneumothorax
749	derivation cohort	26	Male	27	No	Right-sided	No smoking	No	No	No	No	No	Large	No	Yes	No	Yes	No	primary spontaneous pneumothorax
750	derivation cohort	26	female	25	No	Left-sided	No smoking	No	No	No	No	No	Large	No	No	No	No	No	primary spontaneous pneumothorax
751	derivation cohort	26	Male	21	No	Right-sided	No smoking	No	No	No	No	No	Large	No	No	No	No	No	primary spontaneous pneumothorax
752	derivation cohort	26	female	19.7	No	Right-sided	No smoking	No	No	No	No	No	Large	No	No	No	No	No	primary spontaneous pneumothorax
753	derivation cohort	25	female	22.4	No	Left-sided	No smoking	No	No	No	No	No	Large	No	No	No	No	No	primary spontaneous pneumothorax
754	derivation cohort	25	female	17.7	No	Left-sided	No smoking	No	No	No	No	No	Large	No	No	No	No	No	primary spontaneous pneumothorax
755	derivation cohort	24	Male	20	No	Left-sided	No smoking	No	No	No	No	No	Large	No	No	No	No	No	primary spontaneous pneumothorax
756	derivation cohort	23	female	28.1	No	Right-sided	No smoking	No	No	No	No	No	Large	No	No	No	No	No	primary spontaneous pneumothorax
757	derivation cohort	23	Male	30.2	Yes	Right-sided	No smoking	Yes	No	No	No	No	Large	No	No	No	No	No	secondary spontaneous pneumothorax
758	derivation cohort	23	Male	21	No	Left-sided	No smoking	No	No	No	No	No	Large	No	No	No	No	No	primary spontaneous pneumothorax
759	derivation cohort	22	Male	28.8	No	Right-sided	No smoking	No	No	No	No	No	Large	No	No	No	No	No	primary spontaneous pneumothorax
760	derivation cohort	22	female	24.8	No	Right-sided	No smoking	No	No	No	No	No	Large	No	No	No	No	No	primary spontaneous pneumothorax
761	derivation cohort	22	female	29.5	No	Right-sided	No smoking	No	No	No	No	No	Large	No	No	No	No	No	primary spontaneous pneumothorax
762	derivation cohort	21	female	22.1	No	Left-sided	No smoking	No	No	No	No	No	Large	No	No	No	No	No	primary spontaneous pneumothorax
763	derivation cohort	19	female	26	Yes	Left-sided	No smoking	No	No	No	No	No	Large	No	No	No	No	No	primary spontaneous pneumothorax
764	derivation cohort	89	female	32.9	No	Left-sided	Smoking time>10years	No	No	No	No	No	Moderate	No	No	No	No	No	primary spontaneous pneumothorax
765	derivation cohort	87	Male	26.5	No	Left-sided	No smoking	No	Yes	No	No	No	Moderate	No	No	No	No	No	primary spontaneous pneumothorax
766	derivation cohort	85	Male	22.5	No	Left-sided	Smoking time≤10years	No	No	No	No	No	Moderate	No	No	No	No	No	primary spontaneous pneumothorax
767	derivation cohort	85	Male	20.4	No	Right-sided	No smoking	No	No	No	No	No	Moderate	No	No	No	No	No	primary spontaneous pneumothorax
768	derivation cohort	83	Male	24.3	No	Left-sided	No smoking	No	No	No	No	Yes	Moderate	No	No	No	No	No	secondary spontaneous pneumothorax
769	derivation cohort	81	female	29.4	No	Left-sided	No smoking	No	No	No	No	No	Moderate	No	No	No	No	No	primary spontaneous pneumothorax
770	derivation cohort	79	Male	30.9	No	Left-sided	Smoking time≤10years	No	No	No	No	Yes	Moderate	No	No	No	No	No	secondary spontaneous pneumothorax
771	derivation cohort	76	female	23.5	No	Right-sided	Smoking time≤10years	Yes	No	No	No	No	Moderate	No	No	No	No	No	secondary spontaneous pneumothorax
772	derivation cohort	76	female	24.1	No	Left-sided	Smoking time≤10years	No	No	No	No	No	Moderate	No	No	No	No	No	primary spontaneous pneumothorax
773	derivation cohort	76	female	28.8	No	Left-sided	No smoking	No	No	No	No	No	Moderate	No	No	No	No	No	primary spontaneous pneumothorax
774	derivation cohort	75	female	36.3	No	Left-sided	Smoking time≤10years	No	No	No	No	Yes	Moderate	No	Yes	No	Yes	No	secondary spontaneous pneumothorax
775	derivation cohort	71	female	22.8	No	Right-sided	No smoking	No	No	No	No	No	Moderate	No	No	No	No	No	primary spontaneous pneumothorax
776	derivation cohort	67	female	21.3	No	Right-sided	No smoking	No	No	No	No	No	Moderate	No	No	No	No	No	primary spontaneous pneumothorax
777	derivation cohort	65	female	24.9	No	Left-sided	No smoking	No	No	No	No	No	Moderate	No	No	No	No	No	primary spontaneous pneumothorax
778	derivation cohort	64	female	18.4	No	Left-sided	No smoking	No	Yes	No	No	No	Moderate	No	No	No	No	No	primary spontaneous pneumothorax
779	derivation cohort	62	Male	20.5	No	Left-sided	Smoking time≤10years	No	No	No	No	No	Moderate	No	No	No	No	No	primary spontaneous pneumothorax
780	derivation cohort	62	female	19.9	No	Left-sided	No smoking	No	No	No	No	No	Moderate	No	No	No	No	No	primary spontaneous pneumothorax
781	derivation cohort	62	female	28.6	No	Left-sided	No smoking	No	No	No	No	No	Moderate	No	No	No	No	No	primary spontaneous pneumothorax
782	derivation cohort	61	female	27	No	Right-sided	No smoking	No	No	No	No	No	Moderate	No	No	No	No	No	primary spontaneous pneumothorax
783	derivation cohort	60	Male	35.1	No	Left-sided	Smoking time>10years	No	No	No	No	Yes	Moderate	No	Yes	No	Yes	No	secondary spontaneous pneumothorax
784	derivation cohort	59	female	25.1	No	Right-sided	Smoking time>10years	No	No	No	No	No	Moderate	No	No	No	No	No	primary spontaneous pneumothorax
785	derivation cohort	59	female	17.2	No	Left-sided	Smoking time≤10years	No	No	No	No	No	Moderate	No	No	No	No	No	primary spontaneous pneumothorax
786	derivation cohort	59	female	26.6	No	Right-sided	Smoking time≤10years	No	No	No	No	No	Moderate	No	No	No	No	No	primary spontaneous pneumothorax
787	derivation cohort	59	female	25.2	No	Left-sided	No smoking	No	No	No	No	Yes	Moderate	No	No	No	No	No	secondary spontaneous pneumothorax
788	derivation cohort	58	Male	24.8	No	Left-sided	Smoking time≤10years	No	No	No	No	No	Moderate	Yes	No	Yes	No	No	primary spontaneous pneumothorax
789	derivation cohort	58	Male	25.8	No	Right-sided	Smoking time≤10years	No	No	No	No	No	Moderate	No	No	No	No	No	primary spontaneous pneumothorax
790	derivation cohort	58	female	21.3	No	Right-sided	No smoking	No	No	No	No	No	Moderate	No	Yes	No	Yes	No	primary spontaneous pneumothorax
791	derivation cohort	57	Male	20.9	No	Right-sided	Smoking time>10years	No	No	No	No	No	Moderate	No	Yes	No	Yes	No	primary spontaneous pneumothorax
792	derivation cohort	57	Male	30.6	No	Left-sided	Smoking time≤10years	No	No	No	No	No	Moderate	No	No	No	No	No	primary spontaneous pneumothorax
793	derivation cohort	57	Male	21.2	No	Left-sided	Smoking time≤10years	No	No	No	No	No	Moderate	Yes	No	Yes	No	No	primary spontaneous pneumothorax
794	derivation cohort	57	Male	29.4	No	Right-sided	No smoking	No	No	No	No	Yes	Moderate	No	No	No	No	No	secondary spontaneous pneumothorax
795	derivation cohort	57	female	18.2	No	Left-sided	No smoking	No	No	No	No	Yes	Moderate	No	No	No	No	No	secondary spontaneous pneumothorax
796	derivation cohort	57	female	32.6	No	Left-sided	No smoking	No	No	No	No	No	Moderate	Yes	No	Yes	No	No	primary spontaneous pneumothorax
797	derivation cohort	56	Male	22.7	No	Right-sided	Smoking time>10years	No	No	No	No	No	Moderate	No	No	No	No	No	primary spontaneous pneumothorax
798	derivation cohort	56	Male	31.1	No	Left-sided	Smoking time>10years	No	No	No	No	No	Moderate	No	No	No	No	No	primary spontaneous pneumothorax
799	derivation cohort	56	Male	29.8	No	Right-sided	Smoking time>10years	No	No	No	No	No	Moderate	No	No	No	No	No	primary spontaneous pneumothorax
800	derivation cohort	56	Male	25.5	No	Right-sided	Smoking time>10years	No	No	No	No	No	Moderate	No	No	No	No	No	primary spontaneous pneumothorax
801	derivation cohort	56	female	27.4	No	Right-sided	No smoking	No	No	No	No	Yes	Moderate	No	Yes	No	Yes	No	secondary spontaneous pneumothorax
802	derivation cohort	55	Male	16.3	Yes	Left-sided	Smoking time>10years	No	No	No	No	Yes	Moderate	No	No	No	No	No	secondary spontaneous pneumothorax
803	derivation cohort	55	Male	17	Yes	Left-sided	Smoking time>10years	No	No	No	No	No	Moderate	No	No	No	No	No	primary spontaneous pneumothorax
804	derivation cohort	55	Male	26.7	No	Right-sided	Smoking time≤10years	No	No	No	No	No	Moderate	No	Yes	No	Yes	No	primary spontaneous pneumothorax
805	derivation cohort	55	female	24	No	Right-sided	No smoking	No	No	No	No	No	Moderate	No	Yes	No	Yes	No	primary spontaneous pneumothorax
806	derivation cohort	54	Male	19.3	No	Left-sided	Smoking time>10years	No	Yes	No	No	No	Moderate	No	No	No	No	No	primary spontaneous pneumothorax
807	derivation cohort	54	Male	26.7	No	Right-sided	Smoking time≤10years	No	No	No	No	No	Moderate	No	No	No	No	No	primary spontaneous pneumothorax
808	derivation cohort	54	Male	22	No	Left-sided	No smoking	No	Yes	No	No	No	Moderate	No	No	No	No	No	primary spontaneous pneumothorax
809	derivation cohort	54	female	26	No	Right-sided	No smoking	No	No	No	No	No	Moderate	No	Yes	No	Yes	No	primary spontaneous pneumothorax
810	derivation cohort	53	female	33.5	No	Left-sided	No smoking	No	No	No	No	No	Moderate	Yes	No	Yes	No	No	primary spontaneous pneumothorax
811	derivation cohort	51	female	19.4	No	Left-sided	Smoking time≤10years	No	No	No	No	No	Moderate	No	No	No	No	No	primary spontaneous pneumothorax
812	derivation cohort	50	female	20.9	No	Right-sided	Smoking time>10years	No	No	No	No	No	Moderate	Yes	No	Yes	No	No	primary spontaneous pneumothorax
813	derivation cohort	50	female	27.9	No	Left-sided	Smoking time≤10years	No	No	No	No	No	Moderate	No	No	No	No	No	primary spontaneous pneumothorax
814	derivation cohort	50	female	21.2	Yes	Left-sided	Smoking time>10years	No	No	No	No	No	Moderate	No	No	No	No	No	primary spontaneous pneumothorax
815	derivation cohort	50	female	24.7	No	Left-sided	No smoking	No	Yes	No	No	No	Moderate	No	No	No	No	No	primary spontaneous pneumothorax
816	derivation cohort	49	Male	27.9	Yes	Left-sided	Smoking time>10years	No	No	No	No	Yes	Moderate	No	Yes	No	Yes	No	secondary spontaneous pneumothorax
817	derivation cohort	49	Male	26.7	No	Left-sided	Smoking time>10years	No	No	No	No	No	Moderate	Yes	No	Yes	No	No	primary spontaneous pneumothorax
818	derivation cohort	49	Male	22.2	No	Left-sided	Smoking time>10years	No	No	No	No	No	Moderate	No	No	No	No	No	primary spontaneous pneumothorax
819	derivation cohort	49	female	23.5	No	Right-sided	Smoking time≤10years	No	No	No	No	Yes	Moderate	No	No	No	No	No	secondary spontaneous pneumothorax
820	derivation cohort	49	female	29.1	No	Right-sided	Smoking time≤10years	No	No	No	No	No	Moderate	No	No	No	No	No	primary spontaneous pneumothorax
821	derivation cohort	49	Male	23.5	No	Left-sided	No smoking	No	No	No	No	No	Moderate	No	No	No	No	No	primary spontaneous pneumothorax
822	derivation cohort	49	female	23.3	No	Right-sided	No smoking	No	No	No	No	No	Moderate	No	No	No	No	No	primary spontaneous pneumothorax
823	derivation cohort	48	Male	23.1	No	Right-sided	Smoking time>10years	No	No	No	No	No	Moderate	No	No	No	No	No	primary spontaneous pneumothorax
824	derivation cohort	48	female	28.2	No	Left-sided	Smoking time≤10years	No	Yes	No	No	No	Moderate	Yes	No	Yes	No	No	primary spontaneous pneumothorax
825	derivation cohort	48	Male	29.5	No	Left-sided	Smoking time>10years	No	No	No	No	No	Moderate	No	No	No	No	No	primary spontaneous pneumothorax
826	derivation cohort	47	Male	19.6	No	Right-sided	Smoking time>10years	No	No	No	No	Yes	Moderate	Yes	No	Yes	No	No	secondary spontaneous pneumothorax
827	derivation cohort	47	Male	16.6	No	Right-sided	Smoking time>10years	No	No	No	No	No	Moderate	No	No	No	No	No	primary spontaneous pneumothorax
828	derivation cohort	47	Male	22.9	No	Right-sided	Smoking time>10years	No	No	No	No	No	Moderate	No	No	No	No	No	primary spontaneous pneumothorax
829	derivation cohort	47	female	32.3	No	Left-sided	Smoking time≤10years	No	No	No	No	No	Moderate	No	No	No	No	No	primary spontaneous pneumothorax
830	derivation cohort	47	Male	23.2	No	Right-sided	Smoking time≤10years	No	No	No	No	No	Moderate	Yes	No	Yes	No	No	primary spontaneous pneumothorax
831	derivation cohort	47	Male	31.8	No	Right-sided	Smoking time≤10years	No	No	No	No	No	Moderate	No	No	No	No	No	primary spontaneous pneumothorax
832	derivation cohort	47	female	21.9	No	Right-sided	No smoking	No	No	No	No	No	Moderate	Yes	No	Yes	No	No	primary spontaneous pneumothorax
833	derivation cohort	47	female	26.1	No	Right-sided	No smoking	Yes	No	No	No	No	Moderate	No	No	No	No	No	secondary spontaneous pneumothorax
834	derivation cohort	47	female	18.4	No	Left-sided	No smoking	Yes	No	No	No	No	Moderate	No	No	No	No	No	secondary spontaneous pneumothorax
835	derivation cohort	47	female	27	No	Right-sided	No smoking	No	No	No	No	No	Moderate	No	No	No	No	No	primary spontaneous pneumothorax
836	derivation cohort	47	female	26.4	No	Right-sided	No smoking	No	No	No	No	No	Moderate	No	No	No	No	No	primary spontaneous pneumothorax
837	derivation cohort	46	Male	20	No	Left-sided	Smoking time>10years	No	Yes	No	No	No	Moderate	No	Yes	No	Yes	No	primary spontaneous pneumothorax
838	derivation cohort	46	Male	22.9	No	Right-sided	Smoking time≤10years	No	Yes	No	No	No	Moderate	No	No	No	No	No	primary spontaneous pneumothorax
839	derivation cohort	46	Male	28.3	No	Right-sided	Smoking time≤10years	No	No	No	No	Yes	Moderate	No	No	No	No	No	secondary spontaneous pneumothorax
840	derivation cohort	46	female	21.5	No	Left-sided	Smoking time≤10years	No	No	No	No	No	Moderate	No	No	No	No	No	primary spontaneous pneumothorax
841	derivation cohort	46	female	16.7	No	Right-sided	No smoking	No	No	No	No	No	Moderate	No	No	No	No	No	primary spontaneous pneumothorax
842	derivation cohort	46	Male	26	No	Right-sided	No smoking	No	No	No	No	No	Moderate	No	No	No	No	No	primary spontaneous pneumothorax
843	derivation cohort	46	female	27.2	No	Right-sided	No smoking	No	No	No	No	No	Moderate	No	No	No	No	No	primary spontaneous pneumothorax
844	derivation cohort	45	Male	22.4	No	Right-sided	Smoking time>10years	No	Yes	No	No	Yes	Moderate	No	No	No	No	No	secondary spontaneous pneumothorax
845	derivation cohort	45	Male	25	No	Left-sided	Smoking time>10years	No	Yes	No	No	No	Moderate	No	No	No	No	No	primary spontaneous pneumothorax
846	derivation cohort	45	Male	37.6	Yes	Right-sided	Smoking time>10years	No	Yes	No	No	No	Moderate	No	No	No	No	No	primary spontaneous pneumothorax
847	derivation cohort	45	Male	24.9	Yes	Left-sided	Smoking time>10years	No	Yes	No	No	No	Moderate	No	No	No	No	No	primary spontaneous pneumothorax
848	derivation cohort	45	Male	20.5	No	Left-sided	Smoking time≤10years	Yes	No	No	No	No	Moderate	No	No	No	No	No	secondary spontaneous pneumothorax
849	derivation cohort	45	female	22.7	No	Right-sided	No smoking	No	Yes	No	No	No	Moderate	No	No	No	No	No	primary spontaneous pneumothorax
850	derivation cohort	45	female	20.2	No	Right-sided	No smoking	No	No	No	No	No	Moderate	No	No	No	No	No	primary spontaneous pneumothorax
851	derivation cohort	44	Male	27.9	No	Left-sided	Smoking time>10years	No	No	No	No	No	Moderate	No	No	No	No	No	primary spontaneous pneumothorax
852	derivation cohort	44	female	20.6	No	Left-sided	Smoking time≤10years	No	No	No	No	No	Moderate	No	No	No	No	No	primary spontaneous pneumothorax
853	derivation cohort	44	female	19.1	No	Left-sided	Smoking time≤10years	No	No	No	No	No	Moderate	No	No	No	No	No	primary spontaneous pneumothorax
854	derivation cohort	44	female	36.1	No	Left-sided	Smoking time≤10years	No	No	No	No	No	Moderate	No	No	No	No	No	primary spontaneous pneumothorax
855	derivation cohort	44	female	24.7	No	Left-sided	Smoking time≤10years	No	No	No	No	No	Moderate	Yes	No	Yes	No	No	primary spontaneous pneumothorax
856	derivation cohort	44	female	33.3	No	Right-sided	No smoking	Yes	Yes	No	No	No	Moderate	No	No	No	No	No	secondary spontaneous pneumothorax
857	derivation cohort	44	female	25.7	No	Right-sided	No smoking	No	No	No	No	No	Moderate	No	No	No	No	No	primary spontaneous pneumothorax
858	derivation cohort	43	female	19.1	No	Left-sided	Smoking time≤10years	No	No	No	No	No	Moderate	No	No	No	No	No	primary spontaneous pneumothorax
859	derivation cohort	43	Male	20	No	Right-sided	Smoking time>10years	No	No	No	No	Yes	Moderate	No	No	No	No	No	secondary spontaneous pneumothorax
860	derivation cohort	43	Male	18.9	No	Right-sided	Smoking time>10years	No	No	No	No	No	Moderate	No	No	No	No	No	primary spontaneous pneumothorax
861	derivation cohort	43	Male	26	No	Right-sided	Smoking time>10years	No	No	No	No	No	Moderate	No	No	No	No	No	primary spontaneous pneumothorax
862	derivation cohort	43	female	22.3	No	Left-sided	Smoking time>10years	No	No	No	No	No	Moderate	No	No	No	No	No	primary spontaneous pneumothorax
863	derivation cohort	43	Male	25.8	Yes	Right-sided	Smoking time≤10years	No	Yes	No	No	No	Moderate	No	Yes	No	Yes	No	primary spontaneous pneumothorax
864	derivation cohort	43	Male	26.1	No	Right-sided	Smoking time≤10years	No	No	No	No	No	Moderate	No	No	No	No	No	primary spontaneous pneumothorax
865	derivation cohort	43	Male	16.2	No	Left-sided	Smoking time≤10years	No	No	No	No	No	Moderate	No	No	No	No	No	primary spontaneous pneumothorax
866	derivation cohort	43	female	27.4	No	Left-sided	No smoking	No	No	No	No	Yes	Moderate	No	No	No	No	No	secondary spontaneous pneumothorax
867	derivation cohort	42	Male	28.3	No	Left-sided	Smoking time>10years	No	No	No	No	No	Moderate	No	No	No	No	No	primary spontaneous pneumothorax
868	derivation cohort	42	Male	26.7	No	Right-sided	Smoking time≤10years	No	No	No	No	No	Moderate	No	No	No	No	No	primary spontaneous pneumothorax
869	derivation cohort	42	Male	23.9	No	Left-sided	No smoking	No	No	No	No	No	Moderate	No	No	No	No	No	primary spontaneous pneumothorax
870	derivation cohort	42	Male	21.5	No	Left-sided	No smoking	No	No	No	No	No	Moderate	No	No	No	No	No	primary spontaneous pneumothorax
871	derivation cohort	42	female	25.8	No	Left-sided	No smoking	No	No	No	No	No	Moderate	No	No	No	No	No	primary spontaneous pneumothorax
872	derivation cohort	42	female	24.7	No	Right-sided	No smoking	No	No	No	No	No	Moderate	No	No	No	No	No	primary spontaneous pneumothorax
873	derivation cohort	41	Male	27.9	No	Right-sided	Smoking time>10years	No	No	No	No	No	Moderate	No	No	No	No	No	primary spontaneous pneumothorax
874	derivation cohort	41	Male	27.6	No	Right-sided	Smoking time>10years	No	No	No	No	No	Moderate	No	No	No	No	No	primary spontaneous pneumothorax
875	derivation cohort	41	Male	24.6	No	Right-sided	Smoking time>10years	No	No	No	No	No	Moderate	No	No	No	No	No	primary spontaneous pneumothorax
876	derivation cohort	41	female	27	No	Right-sided	Smoking time>10years	No	No	No	No	No	Moderate	Yes	No	Yes	No	No	primary spontaneous pneumothorax
877	derivation cohort	41	Male	26	No	Right-sided	Smoking time>10years	No	No	No	No	No	Moderate	Yes	Yes	Yes	Yes	No	primary spontaneous pneumothorax
878	derivation cohort	41	female	18.3	No	Left-sided	Smoking time≤10years	No	No	No	No	No	Moderate	No	Yes	No	Yes	No	primary spontaneous pneumothorax
879	derivation cohort	41	Male	23.5	Yes	Left-sided	Smoking time≤10years	No	No	No	No	No	Moderate	No	Yes	No	Yes	No	primary spontaneous pneumothorax
880	derivation cohort	41	Male	27.6	No	Right-sided	Smoking time≤10years	No	No	No	No	No	Moderate	No	No	No	No	No	primary spontaneous pneumothorax
881	derivation cohort	41	female	20.1	Yes	Right-sided	No smoking	No	No	No	No	No	Moderate	No	No	No	No	No	primary spontaneous pneumothorax
882	derivation cohort	40	Male	31.8	No	Left-sided	Smoking time>10years	No	No	No	No	No	Moderate	No	No	No	No	No	primary spontaneous pneumothorax
883	derivation cohort	40	Male	24.9	No	Right-sided	Smoking time>10years	No	No	No	No	No	Moderate	No	No	No	No	No	primary spontaneous pneumothorax
884	derivation cohort	40	female	28	No	Left-sided	Smoking time>10years	No	No	No	No	No	Moderate	No	No	No	No	No	primary spontaneous pneumothorax
885	derivation cohort	40	Male	27.9	No	Left-sided	Smoking time≤10years	No	No	No	No	No	Moderate	No	No	No	No	No	primary spontaneous pneumothorax
886	derivation cohort	40	female	24.6	Yes	Right-sided	Smoking time≤10years	No	No	No	No	No	Moderate	No	No	No	No	No	primary spontaneous pneumothorax
887	derivation cohort	40	female	24.5	Yes	Right-sided	Smoking time≤10years	No	No	No	No	No	Moderate	No	No	No	No	No	primary spontaneous pneumothorax
888	derivation cohort	40	female	23	Yes	Right-sided	No smoking	No	Yes	No	No	No	Moderate	No	No	No	No	No	primary spontaneous pneumothorax
889	derivation cohort	40	female	24.5	No	Right-sided	No smoking	No	No	No	No	No	Moderate	No	No	No	No	No	primary spontaneous pneumothorax
890	derivation cohort	39	Male	21.6	No	Left-sided	Smoking time>10years	No	Yes	No	No	No	Moderate	No	No	No	No	No	primary spontaneous pneumothorax
891	derivation cohort	39	Male	24	No	Right-sided	Smoking time>10years	No	Yes	No	No	No	Moderate	No	No	No	No	No	primary spontaneous pneumothorax
892	derivation cohort	39	female	26.1	Yes	Left-sided	Smoking time≤10years	No	No	No	No	No	Moderate	No	No	No	No	No	primary spontaneous pneumothorax
893	derivation cohort	39	Male	32.9	No	Right-sided	Smoking time≤10years	No	No	No	No	No	Moderate	No	No	No	No	No	primary spontaneous pneumothorax
894	derivation cohort	39	Male	27.9	No	Left-sided	Smoking time≤10years	No	No	No	No	No	Moderate	No	No	No	No	No	primary spontaneous pneumothorax
895	derivation cohort	39	Male	16.6	No	Left-sided	No smoking	No	No	No	No	No	Moderate	No	No	No	No	No	primary spontaneous pneumothorax
896	derivation cohort	38	Male	28.2	No	Right-sided	Smoking time≤10years	No	No	No	No	No	Moderate	No	No	No	No	No	primary spontaneous pneumothorax
897	derivation cohort	37	female	26.8	No	Right-sided	Smoking time>10years	No	No	No	No	No	Moderate	No	No	No	No	No	primary spontaneous pneumothorax
898	derivation cohort	37	Male	27.5	No	Right-sided	Smoking time≤10years	No	No	No	No	No	Moderate	No	No	No	No	No	primary spontaneous pneumothorax
899	derivation cohort	37	Male	22.1	No	Right-sided	No smoking	No	No	No	No	No	Moderate	No	No	No	No	No	primary spontaneous pneumothorax
900	derivation cohort	37	female	24.6	No	Left-sided	No smoking	No	No	No	No	No	Moderate	Yes	No	Yes	No	No	primary spontaneous pneumothorax
901	derivation cohort	37	female	21.9	No	Right-sided	No smoking	No	No	No	No	No	Moderate	No	No	No	No	No	primary spontaneous pneumothorax
902	derivation cohort	36	female	24.1	Yes	Right-sided	Smoking time≤10years	No	No	No	No	No	Moderate	No	No	No	No	No	primary spontaneous pneumothorax
903	derivation cohort	36	female	25.8	No	Left-sided	No smoking	No	No	No	No	No	Moderate	No	No	No	No	No	primary spontaneous pneumothorax
904	derivation cohort	36	female	26.6	No	Left-sided	No smoking	No	No	No	No	No	Moderate	No	No	No	No	No	primary spontaneous pneumothorax
905	derivation cohort	36	Male	23.5	No	Right-sided	No smoking	No	No	No	No	No	Moderate	No	No	No	No	No	primary spontaneous pneumothorax
906	derivation cohort	35	female	25.4	Yes	Left-sided	Smoking time>10years	No	No	No	No	No	Moderate	No	No	No	No	No	primary spontaneous pneumothorax
907	derivation cohort	35	female	27.1	No	Left-sided	Smoking time>10years	No	No	No	No	No	Moderate	No	No	No	No	No	primary spontaneous pneumothorax
908	derivation cohort	35	female	26.2	No	Left-sided	Smoking time>10years	No	No	No	No	No	Moderate	No	No	No	No	No	primary spontaneous pneumothorax
909	derivation cohort	35	Male	25.3	No	Right-sided	Smoking time≤10years	No	No	No	No	No	Moderate	Yes	Yes	Yes	Yes	No	primary spontaneous pneumothorax
910	derivation cohort	35	female	25.8	No	Right-sided	Smoking time≤10years	No	No	No	No	No	Moderate	No	No	No	No	No	primary spontaneous pneumothorax
911	derivation cohort	35	female	25	No	Right-sided	No smoking	No	No	No	No	No	Moderate	No	No	No	No	No	primary spontaneous pneumothorax
912	derivation cohort	35	female	19.8	No	Right-sided	No smoking	No	No	No	No	No	Moderate	No	No	No	No	No	primary spontaneous pneumothorax
913	derivation cohort	35	Male	23.4	No	Right-sided	No smoking	No	No	No	No	No	Moderate	No	No	No	No	No	primary spontaneous pneumothorax
914	derivation cohort	35	female	31	No	Right-sided	No smoking	No	No	No	No	No	Moderate	No	No	No	No	No	primary spontaneous pneumothorax
915	derivation cohort	34	female	23.8	No	Right-sided	No smoking	No	No	No	No	No	Moderate	Yes	No	Yes	No	No	primary spontaneous pneumothorax
916	derivation cohort	34	female	22.7	No	Right-sided	No smoking	No	No	No	No	No	Moderate	No	No	No	No	No	primary spontaneous pneumothorax
917	derivation cohort	34	Male	28.8	No	Right-sided	No smoking	No	No	No	No	No	Moderate	No	Yes	No	Yes	No	primary spontaneous pneumothorax
918	derivation cohort	33	female	30.2	No	Right-sided	Smoking time≤10years	No	Yes	No	No	No	Moderate	No	Yes	No	Yes	No	primary spontaneous pneumothorax
919	derivation cohort	33	female	32.6	No	Right-sided	Smoking time≤10years	No	No	No	No	No	Moderate	No	No	No	No	No	primary spontaneous pneumothorax
920	derivation cohort	33	Male	19.9	No	Left-sided	Smoking time≤10years	No	No	No	No	No	Moderate	No	No	No	No	No	primary spontaneous pneumothorax
921	derivation cohort	33	female	22.4	No	Left-sided	Smoking time≤10years	No	No	No	No	No	Moderate	No	No	No	No	No	primary spontaneous pneumothorax
922	derivation cohort	33	Male	21.2	No	Right-sided	Smoking time≤10years	No	No	No	No	No	Moderate	No	Yes	No	Yes	No	primary spontaneous pneumothorax
923	derivation cohort	33	female	29.9	No	Right-sided	Smoking time≤10years	No	No	No	No	No	Moderate	Yes	No	Yes	No	No	primary spontaneous pneumothorax
924	derivation cohort	33	female	28.5	No	Left-sided	No smoking	No	No	No	No	No	Moderate	No	No	No	No	No	primary spontaneous pneumothorax
925	derivation cohort	33	Male	39.6	No	Right-sided	No smoking	No	No	No	No	No	Moderate	No	Yes	No	Yes	No	primary spontaneous pneumothorax
926	derivation cohort	33	female	32.1	No	Left-sided	No smoking	No	No	No	No	No	Moderate	No	No	No	No	No	primary spontaneous pneumothorax
927	derivation cohort	32	female	22.9	No	Right-sided	Smoking time>10years	No	No	No	No	No	Moderate	No	No	No	No	No	primary spontaneous pneumothorax
928	derivation cohort	32	Male	26.5	No	Right-sided	Smoking time≤10years	No	No	No	No	No	Moderate	No	No	No	No	No	primary spontaneous pneumothorax
929	derivation cohort	32	Male	30.7	Yes	Left-sided	Smoking time≤10years	No	No	No	No	No	Moderate	No	No	No	No	No	primary spontaneous pneumothorax
930	derivation cohort	32	female	24.9	No	Right-sided	No smoking	No	No	No	No	No	Moderate	No	No	No	No	No	primary spontaneous pneumothorax
931	derivation cohort	32	Male	31.2	No	Right-sided	No smoking	No	No	No	No	No	Moderate	No	No	No	No	No	primary spontaneous pneumothorax
932	derivation cohort	31	Male	27.9	Yes	Left-sided	Smoking time>10years	No	No	No	No	No	Moderate	No	No	No	No	No	primary spontaneous pneumothorax
933	derivation cohort	31	female	23.6	No	Left-sided	Smoking time≤10years	No	No	No	No	No	Moderate	No	No	No	No	No	primary spontaneous pneumothorax
934	derivation cohort	31	female	26.7	No	Right-sided	Smoking time≤10years	No	No	No	No	No	Moderate	No	No	No	No	No	primary spontaneous pneumothorax
935	derivation cohort	31	Male	23.8	No	Right-sided	Smoking time≤10years	No	No	No	No	No	Moderate	No	No	No	No	No	primary spontaneous pneumothorax
936	derivation cohort	31	Male	27.8	No	Left-sided	No smoking	No	No	No	No	No	Moderate	No	No	No	No	No	primary spontaneous pneumothorax
937	derivation cohort	31	female	31.4	No	Left-sided	No smoking	No	No	No	No	No	Moderate	No	No	No	No	No	primary spontaneous pneumothorax
938	derivation cohort	30	female	22.7	No	Left-sided	Smoking time>10years	No	No	No	No	No	Moderate	No	No	No	No	No	primary spontaneous pneumothorax
939	derivation cohort	30	female	25.5	No	Left-sided	Smoking time≤10years	No	No	No	No	No	Moderate	No	No	No	No	No	primary spontaneous pneumothorax
940	derivation cohort	30	female	18.2	No	Right-sided	Smoking time≤10years	No	No	No	No	No	Moderate	No	No	No	No	No	primary spontaneous pneumothorax
941	derivation cohort	30	Male	32.4	Yes	Left-sided	Smoking time≤10years	No	No	No	No	No	Moderate	No	No	No	No	No	primary spontaneous pneumothorax
942	derivation cohort	30	Male	22.7	No	Left-sided	No smoking	No	Yes	No	No	No	Moderate	No	No	No	No	No	primary spontaneous pneumothorax
943	derivation cohort	30	Male	27.3	No	Left-sided	No smoking	No	No	No	No	No	Moderate	No	No	No	No	No	primary spontaneous pneumothorax
944	derivation cohort	30	Male	23.7	No	Right-sided	No smoking	No	No	No	No	No	Moderate	No	Yes	No	Yes	No	primary spontaneous pneumothorax
945	derivation cohort	30	female	21	No	Left-sided	No smoking	No	No	No	No	No	Moderate	No	No	No	No	No	primary spontaneous pneumothorax
946	derivation cohort	30	female	26.9	No	Left-sided	No smoking	No	No	No	No	No	Moderate	No	No	No	No	No	primary spontaneous pneumothorax
947	derivation cohort	30	Male	21.4	No	Right-sided	No smoking	No	No	No	No	No	Moderate	No	No	No	No	No	primary spontaneous pneumothorax
948	derivation cohort	29	Male	33.3	No	Left-sided	Smoking time≤10years	No	No	No	No	No	Moderate	No	No	No	No	No	primary spontaneous pneumothorax
949	derivation cohort	29	Male	33.5	No	Right-sided	No smoking	No	No	No	No	No	Moderate	No	No	No	No	No	primary spontaneous pneumothorax
950	derivation cohort	29	female	24.4	No	Left-sided	No smoking	No	No	No	No	No	Moderate	No	No	No	No	No	primary spontaneous pneumothorax
951	derivation cohort	28	Male	32.7	No	Left-sided	Smoking time>10years	No	No	No	No	No	Moderate	No	No	No	No	No	primary spontaneous pneumothorax
952	derivation cohort	28	female	30.5	No	Right-sided	No smoking	No	No	No	No	No	Moderate	No	No	No	No	No	primary spontaneous pneumothorax
953	derivation cohort	28	Male	27	No	Right-sided	No smoking	No	No	No	No	No	Moderate	Yes	No	Yes	No	No	primary spontaneous pneumothorax
954	derivation cohort	27	female	22	No	Right-sided	No smoking	No	Yes	No	No	No	Moderate	No	No	No	No	No	primary spontaneous pneumothorax
955	derivation cohort	27	female	30	No	Left-sided	No smoking	No	No	No	No	No	Moderate	No	No	No	No	No	primary spontaneous pneumothorax
956	derivation cohort	27	female	23	Yes	Left-sided	No smoking	No	Yes	No	No	No	Moderate	No	No	No	No	No	primary spontaneous pneumothorax
957	derivation cohort	27	Male	21.8	No	Left-sided	No smoking	No	No	No	No	No	Moderate	No	Yes	No	Yes	No	primary spontaneous pneumothorax
958	derivation cohort	27	Male	25.7	No	Left-sided	No smoking	No	No	No	No	No	Moderate	No	No	No	No	No	primary spontaneous pneumothorax
959	derivation cohort	27	Male	34.2	No	Right-sided	No smoking	No	No	No	No	No	Moderate	No	No	No	No	No	primary spontaneous pneumothorax
960	derivation cohort	27	female	33.3	No	Right-sided	No smoking	No	No	No	No	No	Moderate	Yes	No	Yes	No	No	primary spontaneous pneumothorax
961	derivation cohort	27	Male	20.3	No	Left-sided	No smoking	No	No	No	No	No	Moderate	No	No	No	No	No	primary spontaneous pneumothorax
962	derivation cohort	26	Male	23.4	No	Left-sided	No smoking	No	No	No	No	No	Moderate	Yes	No	Yes	No	No	primary spontaneous pneumothorax
963	derivation cohort	26	female	20	No	Right-sided	No smoking	No	No	No	No	No	Moderate	No	No	No	No	No	primary spontaneous pneumothorax
964	derivation cohort	25	Male	30	No	Right-sided	No smoking	No	No	No	No	No	Moderate	No	No	No	No	No	primary spontaneous pneumothorax
965	derivation cohort	24	female	25.8	No	Right-sided	Smoking time>10years	No	No	No	No	No	Moderate	No	No	No	No	No	primary spontaneous pneumothorax
966	derivation cohort	24	Male	29.2	No	Left-sided	No smoking	No	No	No	No	No	Moderate	No	No	No	No	No	primary spontaneous pneumothorax
967	derivation cohort	24	Male	30.4	No	Right-sided	No smoking	No	No	No	No	No	Moderate	No	Yes	No	Yes	No	primary spontaneous pneumothorax
968	derivation cohort	24	female	34.6	No	Right-sided	No smoking	No	No	No	No	No	Moderate	No	No	No	No	No	primary spontaneous pneumothorax
969	derivation cohort	24	Male	32.8	No	Left-sided	No smoking	No	No	No	No	No	Moderate	No	No	No	No	No	primary spontaneous pneumothorax
970	derivation cohort	24	Male	23.7	No	Left-sided	No smoking	No	No	No	No	No	Moderate	No	No	No	No	No	primary spontaneous pneumothorax
971	derivation cohort	24	Male	30.8	No	Right-sided	No smoking	No	No	No	No	No	Moderate	No	No	No	No	No	primary spontaneous pneumothorax
972	derivation cohort	23	Male	29.2	Yes	Right-sided	No smoking	No	No	No	No	No	Moderate	No	No	No	No	No	primary spontaneous pneumothorax
973	derivation cohort	23	Male	29.9	Yes	Right-sided	No smoking	No	No	No	No	No	Moderate	No	Yes	No	Yes	No	primary spontaneous pneumothorax
974	derivation cohort	23	Male	29.8	No	Left-sided	No smoking	No	No	No	No	No	Moderate	Yes	No	Yes	No	No	primary spontaneous pneumothorax
975	derivation cohort	23	female	25	No	Right-sided	No smoking	Yes	No	No	No	No	Moderate	No	No	No	No	No	secondary spontaneous pneumothorax
976	derivation cohort	22	Male	18.4	No	Left-sided	No smoking	No	No	No	No	No	Moderate	No	No	No	No	No	primary spontaneous pneumothorax
977	derivation cohort	22	female	27.3	No	Left-sided	No smoking	No	No	No	No	No	Moderate	No	No	No	No	No	primary spontaneous pneumothorax
978	derivation cohort	22	female	28.2	No	Left-sided	No smoking	No	No	No	No	No	Moderate	Yes	No	Yes	No	No	primary spontaneous pneumothorax
979	derivation cohort	22	female	28.9	No	Left-sided	No smoking	No	No	No	No	No	Moderate	No	No	No	No	No	primary spontaneous pneumothorax
980	derivation cohort	22	female	28.3	Yes	Right-sided	No smoking	No	No	No	No	No	Moderate	Yes	No	Yes	No	No	primary spontaneous pneumothorax
981	derivation cohort	21	female	25.8	No	Right-sided	No smoking	No	No	No	No	No	Moderate	Yes	No	Yes	No	No	primary spontaneous pneumothorax
982	derivation cohort	20	Male	20.1	No	Right-sided	No smoking	No	No	No	No	No	Moderate	No	Yes	No	Yes	No	primary spontaneous pneumothorax
983	derivation cohort	18	female	23.1	No	Right-sided	No smoking	No	No	No	No	No	Moderate	No	No	No	No	No	primary spontaneous pneumothorax
984	derivation cohort	18	Male	24.2	No	Left-sided	No smoking	No	No	No	No	No	Moderate	No	Yes	No	Yes	No	primary spontaneous pneumothorax
985	derivation cohort	18	female	33.9	No	Left-sided	No smoking	No	No	No	No	No	Moderate	No	No	No	No	No	primary spontaneous pneumothorax
986	derivation cohort	18	Male	27.6	No	Left-sided	No smoking	No	No	No	No	No	Moderate	No	No	No	No	No	primary spontaneous pneumothorax
987	derivation cohort	18	Male	30.2	No	Left-sided	No smoking	No	No	No	No	No	Moderate	No	No	No	No	No	primary spontaneous pneumothorax
988	derivation cohort	86	female	24.1	No	Left-sided	Smoking time>10years	No	No	No	No	Yes	Small	No	No	No	No	No	secondary spontaneous pneumothorax
989	derivation cohort	85	female	31.2	No	Left-sided	Smoking time>10years	No	No	No	No	No	Small	No	No	No	No	No	primary spontaneous pneumothorax
990	derivation cohort	85	female	22.1	No	Left-sided	Smoking time≤10years	No	No	No	No	Yes	Small	No	Yes	No	Yes	No	secondary spontaneous pneumothorax
991	derivation cohort	84	female	21.8	No	Left-sided	Smoking time≤10years	No	No	No	No	Yes	Small	No	No	No	No	No	secondary spontaneous pneumothorax
992	derivation cohort	84	female	28	No	Left-sided	No smoking	No	No	No	No	No	Small	No	No	No	No	No	primary spontaneous pneumothorax
993	derivation cohort	80	female	30.4	No	Right-sided	No smoking	No	No	No	No	No	Small	No	No	No	No	No	primary spontaneous pneumothorax
994	derivation cohort	80	Male	27.3	No	Left-sided	No smoking	No	No	No	No	No	Small	Yes	No	Yes	No	No	primary spontaneous pneumothorax
995	derivation cohort	78	Male	22.7	No	Right-sided	Smoking time>10years	No	Yes	No	No	No	Small	No	No	No	No	No	primary spontaneous pneumothorax
996	derivation cohort	78	female	24.1	No	Right-sided	No smoking	No	No	No	No	No	Small	No	No	No	No	No	primary spontaneous pneumothorax
997	derivation cohort	77	Male	26.6	No	Right-sided	Smoking time>10years	No	Yes	No	No	No	Small	No	No	No	No	No	primary spontaneous pneumothorax
998	derivation cohort	76	Male	26.6	No	Right-sided	No smoking	No	Yes	No	No	Yes	Small	No	No	No	No	No	secondary spontaneous pneumothorax
999	derivation cohort	74	Male	32.8	No	Right-sided	Smoking time≤10years	No	No	No	No	No	Small	No	No	No	No	No	primary spontaneous pneumothorax
1000	derivation cohort	74	female	18.7	No	Right-sided	No smoking	No	No	No	No	No	Small	No	Yes	No	Yes	No	primary spontaneous pneumothorax
1001	derivation cohort	73	female	25.4	No	Left-sided	No smoking	No	No	No	No	No	Small	No	No	No	No	No	primary spontaneous pneumothorax
1002	derivation cohort	72	female	24.8	No	Right-sided	Smoking time≤10years	No	No	No	No	No	Small	No	No	No	No	No	primary spontaneous pneumothorax
1003	derivation cohort	72	female	21.6	No	Right-sided	No smoking	No	No	No	No	No	Small	No	No	No	No	No	primary spontaneous pneumothorax
1004	derivation cohort	72	Male	35.7	No	Left-sided	No smoking	No	No	No	No	No	Small	No	No	No	No	No	primary spontaneous pneumothorax
1005	derivation cohort	71	Male	26.5	No	Right-sided	Smoking time>10years	No	Yes	No	No	No	Small	Yes	Yes	Yes	Yes	No	primary spontaneous pneumothorax
1006	derivation cohort	71	female	25.7	No	Right-sided	Smoking time≤10years	No	No	No	No	No	Small	No	No	No	No	No	primary spontaneous pneumothorax
1007	derivation cohort	71	female	28.6	No	Right-sided	No smoking	No	No	No	No	No	Small	No	No	No	No	No	primary spontaneous pneumothorax
1008	derivation cohort	70	female	25.1	No	Right-sided	No smoking	No	No	No	No	No	Small	No	No	No	No	No	primary spontaneous pneumothorax
1009	derivation cohort	70	female	25.7	No	Right-sided	No smoking	No	No	No	No	No	Small	No	No	No	No	No	primary spontaneous pneumothorax
1010	derivation cohort	68	female	23.6	No	Right-sided	No smoking	No	No	No	No	No	Small	No	No	No	No	No	primary spontaneous pneumothorax
1011	derivation cohort	67	Male	28.9	No	Left-sided	Smoking time≤10years	No	No	No	No	No	Small	No	No	No	No	No	primary spontaneous pneumothorax
1012	derivation cohort	67	female	25.7	No	Left-sided	Smoking time≤10years	No	No	No	No	No	Small	No	No	No	No	No	primary spontaneous pneumothorax
1013	derivation cohort	67	female	28	No	Right-sided	No smoking	No	No	No	No	No	Small	No	No	No	No	No	primary spontaneous pneumothorax
1014	derivation cohort	66	Male	34.4	No	Left-sided	Smoking time≤10years	No	No	No	No	No	Small	No	No	No	No	No	primary spontaneous pneumothorax
1015	derivation cohort	66	Male	29.4	No	Left-sided	Smoking time≤10years	No	No	No	No	No	Small	No	No	No	No	No	primary spontaneous pneumothorax
1016	derivation cohort	66	Male	29.7	No	Left-sided	Smoking time≤10years	Yes	No	No	No	No	Small	No	No	No	No	No	secondary spontaneous pneumothorax
1017	derivation cohort	66	female	23.5	No	Left-sided	No smoking	No	No	No	No	No	Small	No	No	No	No	No	primary spontaneous pneumothorax
1018	derivation cohort	65	Male	20.9	Yes	Left-sided	Smoking time>10years	No	No	No	No	No	Small	No	No	No	No	No	primary spontaneous pneumothorax
1019	derivation cohort	65	Male	26.1	No	Left-sided	Smoking time≤10years	No	No	No	No	No	Small	No	No	No	No	No	primary spontaneous pneumothorax
1020	derivation cohort	65	Male	23.9	No	Right-sided	Smoking time≤10years	No	No	No	No	No	Small	No	No	No	No	No	primary spontaneous pneumothorax
1021	derivation cohort	64	female	21.8	No	Right-sided	No smoking	No	No	No	No	No	Small	No	No	No	No	No	primary spontaneous pneumothorax
1022	derivation cohort	64	female	33.3	No	Left-sided	No smoking	No	No	No	No	No	Small	No	No	No	No	No	primary spontaneous pneumothorax
1023	derivation cohort	63	female	16.5	No	Left-sided	Smoking time≤10years	Yes	No	No	No	No	Small	No	No	No	No	No	secondary spontaneous pneumothorax
1024	derivation cohort	63	female	33.2	No	Left-sided	No smoking	No	Yes	No	No	No	Small	No	No	No	No	No	primary spontaneous pneumothorax
1025	derivation cohort	63	female	29.6	No	Left-sided	No smoking	No	No	No	No	Yes	Small	No	No	No	No	No	secondary spontaneous pneumothorax
1026	derivation cohort	63	female	17.7	No	Right-sided	No smoking	No	No	No	No	No	Small	No	Yes	No	Yes	No	primary spontaneous pneumothorax
1027	derivation cohort	62	Male	23.1	No	Left-sided	Smoking time≤10years	No	No	No	No	No	Small	No	Yes	No	Yes	No	primary spontaneous pneumothorax
1028	derivation cohort	62	female	23.9	No	Left-sided	No smoking	No	No	No	No	No	Small	No	No	No	No	No	primary spontaneous pneumothorax
1029	derivation cohort	61	female	24.9	No	Left-sided	Smoking time≤10years	No	No	No	No	No	Small	No	No	No	No	No	primary spontaneous pneumothorax
1030	derivation cohort	61	Male	28.5	No	Left-sided	Smoking time≤10years	No	No	No	No	No	Small	No	No	No	No	No	primary spontaneous pneumothorax
1031	derivation cohort	61	Male	23.4	No	Left-sided	Smoking time≤10years	No	No	No	No	No	Small	No	Yes	No	Yes	No	primary spontaneous pneumothorax
1032	derivation cohort	61	Male	20.8	No	Right-sided	Smoking time≤10years	No	No	No	No	No	Small	No	No	No	No	No	primary spontaneous pneumothorax
1033	derivation cohort	60	female	23.5	No	Left-sided	Smoking time≤10years	No	No	No	No	No	Small	No	No	No	No	No	primary spontaneous pneumothorax
1034	derivation cohort	60	Male	31.6	No	Left-sided	Smoking time≤10years	No	No	No	No	No	Small	No	No	No	No	No	primary spontaneous pneumothorax
1035	derivation cohort	60	Male	28.9	No	Left-sided	No smoking	No	No	No	No	Yes	Small	No	No	No	No	No	secondary spontaneous pneumothorax
1036	derivation cohort	60	female	28.7	No	Right-sided	No smoking	No	No	No	No	No	Small	No	No	No	No	No	primary spontaneous pneumothorax
1037	derivation cohort	59	female	22.3	No	Left-sided	No smoking	No	No	No	No	No	Small	No	No	No	No	No	primary spontaneous pneumothorax
1038	derivation cohort	58	Male	32.5	No	Left-sided	Smoking time>10years	No	No	No	No	No	Small	No	No	No	No	No	primary spontaneous pneumothorax
1039	derivation cohort	58	Male	22.7	No	Left-sided	Smoking time≤10years	No	No	No	No	No	Small	No	No	No	No	No	primary spontaneous pneumothorax
1040	derivation cohort	58	female	23.1	No	Left-sided	No smoking	No	No	No	No	No	Small	No	No	No	No	No	primary spontaneous pneumothorax
1041	derivation cohort	57	Male	33.2	No	Left-sided	Smoking time>10years	No	No	No	No	Yes	Small	No	No	No	No	No	secondary spontaneous pneumothorax
1042	derivation cohort	57	Male	24.7	No	Left-sided	Smoking time>10years	No	No	No	No	No	Small	No	No	No	No	No	primary spontaneous pneumothorax
1043	derivation cohort	56	Male	25	No	Right-sided	Smoking time>10years	No	No	No	No	No	Small	No	No	No	No	No	primary spontaneous pneumothorax
1044	derivation cohort	56	Male	24.4	No	Left-sided	Smoking time≤10years	No	No	No	No	No	Small	No	No	No	No	No	primary spontaneous pneumothorax
1045	derivation cohort	56	female	28.8	No	Left-sided	No smoking	No	No	No	No	No	Small	No	No	No	No	No	primary spontaneous pneumothorax
1046	derivation cohort	56	female	22.4	No	Left-sided	No smoking	No	No	No	No	No	Small	No	No	No	No	No	primary spontaneous pneumothorax
1047	derivation cohort	55	female	23.7	No	Left-sided	Smoking time≤10years	No	No	No	No	No	Small	No	No	No	No	No	primary spontaneous pneumothorax
1048	derivation cohort	55	female	27.2	No	Left-sided	Smoking time≤10years	No	No	No	No	No	Small	No	No	No	No	No	primary spontaneous pneumothorax
1049	derivation cohort	55	female	23.9	No	Right-sided	No smoking	No	No	No	No	No	Small	No	No	No	No	No	primary spontaneous pneumothorax
1050	derivation cohort	55	female	26.8	No	Right-sided	No smoking	No	No	No	No	No	Small	No	No	No	No	No	primary spontaneous pneumothorax
1051	derivation cohort	54	Male	27.5	No	Left-sided	Smoking time>10years	No	No	No	No	No	Small	Yes	No	Yes	No	No	primary spontaneous pneumothorax
1052	derivation cohort	54	Male	23.8	No	Right-sided	Smoking time≤10years	No	No	No	No	No	Small	No	No	No	No	No	primary spontaneous pneumothorax
1053	derivation cohort	54	Male	31.5	No	Right-sided	Smoking time>10years	No	No	No	No	No	Small	No	No	No	No	No	primary spontaneous pneumothorax
1054	derivation cohort	54	Male	19.8	No	Left-sided	Smoking time>10years	No	No	No	No	No	Small	Yes	No	Yes	No	No	primary spontaneous pneumothorax
1055	derivation cohort	54	female	35.5	No	Left-sided	No smoking	No	Yes	No	No	No	Small	No	No	No	No	No	primary spontaneous pneumothorax
1056	derivation cohort	54	female	20.5	No	Right-sided	No smoking	No	No	No	No	No	Small	No	No	No	No	No	primary spontaneous pneumothorax
1057	derivation cohort	53	Male	27.4	No	Left-sided	Smoking time>10years	No	No	No	No	No	Small	No	No	No	No	No	primary spontaneous pneumothorax
1058	derivation cohort	53	female	22	No	Left-sided	No smoking	No	No	No	No	No	Small	No	Yes	No	Yes	No	primary spontaneous pneumothorax
1059	derivation cohort	53	female	21.5	No	Left-sided	No smoking	No	No	No	No	No	Small	No	No	No	No	No	primary spontaneous pneumothorax
1060	derivation cohort	53	female	17.8	No	Right-sided	No smoking	No	No	No	No	No	Small	No	No	No	No	No	primary spontaneous pneumothorax
1061	derivation cohort	52	Male	25	No	Left-sided	Smoking time>10years	No	No	No	No	No	Small	No	No	No	No	No	primary spontaneous pneumothorax
1062	derivation cohort	52	Male	23.7	No	Left-sided	Smoking time>10years	No	No	No	No	No	Small	No	No	No	No	No	primary spontaneous pneumothorax
1063	derivation cohort	52	female	18.6	No	Left-sided	Smoking time≤10years	No	No	No	No	No	Small	No	No	No	No	No	primary spontaneous pneumothorax
1064	derivation cohort	52	Male	23.7	No	Left-sided	Smoking time≤10years	No	No	No	No	No	Small	No	No	No	No	No	primary spontaneous pneumothorax
1065	derivation cohort	52	Male	23.5	No	Right-sided	Smoking time>10years	No	No	No	No	No	Small	No	No	No	No	No	primary spontaneous pneumothorax
1066	derivation cohort	52	female	31.4	No	Right-sided	No smoking	No	No	No	No	No	Small	No	No	No	No	No	primary spontaneous pneumothorax
1067	derivation cohort	52	female	27.8	No	Right-sided	No smoking	No	No	No	No	No	Small	No	No	No	No	No	primary spontaneous pneumothorax
1068	derivation cohort	51	Male	28.3	No	Left-sided	Smoking time>10years	No	No	No	No	No	Small	No	No	No	No	No	primary spontaneous pneumothorax
1069	derivation cohort	51	Male	28.6	Yes	Left-sided	Smoking time≤10years	No	No	No	No	No	Small	Yes	No	Yes	No	No	primary spontaneous pneumothorax
1070	derivation cohort	51	female	27.2	No	Left-sided	Smoking time≤10years	No	No	No	No	No	Small	No	No	No	No	No	primary spontaneous pneumothorax
1071	derivation cohort	51	female	26.2	No	Left-sided	No smoking	No	No	No	No	No	Small	No	No	No	No	No	primary spontaneous pneumothorax
1072	derivation cohort	50	female	25.3	No	Right-sided	Smoking time>10years	No	No	No	No	No	Small	No	Yes	No	Yes	No	primary spontaneous pneumothorax
1073	derivation cohort	50	Male	30.7	No	Left-sided	Smoking time>10years	No	No	No	No	No	Small	Yes	No	Yes	No	No	primary spontaneous pneumothorax
1074	derivation cohort	50	female	21.8	No	Left-sided	Smoking time>10years	No	No	No	No	No	Small	No	Yes	No	Yes	No	primary spontaneous pneumothorax
1075	derivation cohort	50	Male	22.1	No	Right-sided	Smoking time>10years	No	No	No	No	No	Small	Yes	No	Yes	No	No	primary spontaneous pneumothorax
1076	derivation cohort	50	female	26.9	No	Right-sided	Smoking time≤10years	No	No	No	No	No	Small	No	No	No	No	No	primary spontaneous pneumothorax
1077	derivation cohort	50	female	29.6	No	Left-sided	Smoking time≤10years	No	No	No	No	No	Small	No	No	No	No	No	primary spontaneous pneumothorax
1078	derivation cohort	49	female	31.8	No	Left-sided	Smoking time>10years	No	Yes	No	No	No	Small	No	No	No	No	No	primary spontaneous pneumothorax
1079	derivation cohort	49	Male	25.6	No	Left-sided	Smoking time>10years	No	No	No	No	Yes	Small	No	No	No	No	No	secondary spontaneous pneumothorax
1080	derivation cohort	49	Male	21.8	No	Left-sided	Smoking time>10years	No	No	No	No	No	Small	No	No	No	No	No	primary spontaneous pneumothorax
1081	derivation cohort	49	Male	25.5	No	Right-sided	Smoking time>10years	No	No	No	No	No	Small	No	No	No	No	No	primary spontaneous pneumothorax
1082	derivation cohort	49	Male	20.7	No	Right-sided	Smoking time>10years	Yes	No	No	No	No	Small	No	Yes	No	Yes	No	secondary spontaneous pneumothorax
1083	derivation cohort	49	Male	28.8	No	Right-sided	Smoking time>10years	No	No	No	No	No	Small	No	No	No	No	No	primary spontaneous pneumothorax
1084	derivation cohort	49	female	25.2	No	Right-sided	Smoking time≤10years	No	No	No	No	No	Small	No	No	No	No	No	primary spontaneous pneumothorax
1085	derivation cohort	49	female	16.6	No	Right-sided	No smoking	No	Yes	No	No	No	Small	No	No	No	No	No	primary spontaneous pneumothorax
1086	derivation cohort	49	female	28.8	No	Left-sided	No smoking	No	No	No	No	No	Small	No	No	No	No	No	primary spontaneous pneumothorax
1087	derivation cohort	49	Male	21.5	Yes	Left-sided	No smoking	No	No	No	No	No	Small	No	No	No	No	No	primary spontaneous pneumothorax
1088	derivation cohort	49	Male	26.7	No	Left-sided	No smoking	No	No	No	No	No	Small	No	No	No	No	No	primary spontaneous pneumothorax
1089	derivation cohort	49	female	30.3	Yes	Right-sided	No smoking	Yes	No	No	No	No	Small	No	Yes	No	Yes	No	secondary spontaneous pneumothorax
1090	derivation cohort	49	female	27.5	No	Left-sided	No smoking	No	No	No	No	No	Small	No	No	No	No	No	primary spontaneous pneumothorax
1091	derivation cohort	49	Male	22.1	No	Right-sided	No smoking	No	No	No	No	No	Small	No	No	No	No	No	primary spontaneous pneumothorax
1092	derivation cohort	48	Male	24.3	No	Left-sided	Smoking time>10years	No	Yes	No	No	No	Small	No	No	No	No	No	primary spontaneous pneumothorax
1093	derivation cohort	48	Male	32.7	No	Left-sided	Smoking time≤10years	No	No	No	No	No	Small	No	No	No	No	No	primary spontaneous pneumothorax
1094	derivation cohort	48	female	27.4	No	Left-sided	Smoking time≤10years	No	No	No	No	No	Small	Yes	No	Yes	No	No	primary spontaneous pneumothorax
1095	derivation cohort	48	female	28.7	No	Left-sided	Smoking time≤10years	Yes	No	No	No	No	Small	No	No	No	No	No	secondary spontaneous pneumothorax
1096	derivation cohort	48	female	37.5	No	Right-sided	No smoking	No	No	No	No	No	Small	No	Yes	No	Yes	No	primary spontaneous pneumothorax
1097	derivation cohort	48	female	19.2	No	Right-sided	No smoking	No	No	No	No	No	Small	No	Yes	No	Yes	No	primary spontaneous pneumothorax
1098	derivation cohort	47	female	28	No	Right-sided	Smoking time>10years	No	No	No	No	No	Small	No	No	No	No	No	primary spontaneous pneumothorax
1099	derivation cohort	47	Male	31.1	No	Right-sided	Smoking time>10years	No	No	No	No	No	Small	No	No	No	No	No	primary spontaneous pneumothorax
1100	derivation cohort	47	Male	26.5	No	Right-sided	Smoking time>10years	No	No	No	No	No	Small	No	No	No	No	No	primary spontaneous pneumothorax
1101	derivation cohort	47	Male	26	No	Right-sided	Smoking time>10years	No	No	No	No	No	Small	No	No	No	No	No	primary spontaneous pneumothorax
1102	derivation cohort	47	Male	19.8	No	Right-sided	Smoking time≤10years	No	No	No	No	Yes	Small	No	Yes	No	Yes	No	secondary spontaneous pneumothorax
1103	derivation cohort	47	Male	32.2	No	Left-sided	Smoking time≤10years	No	No	No	No	No	Small	No	No	No	No	No	primary spontaneous pneumothorax
1104	derivation cohort	47	Male	38.5	Yes	Right-sided	Smoking time≤10years	No	No	No	No	No	Small	No	No	No	No	No	primary spontaneous pneumothorax
1105	derivation cohort	47	Male	21.8	No	Left-sided	Smoking time≤10years	No	No	No	No	No	Small	Yes	No	Yes	No	No	primary spontaneous pneumothorax
1106	derivation cohort	47	Male	22.7	No	Left-sided	Smoking time≤10years	No	No	No	No	No	Small	No	No	No	No	No	primary spontaneous pneumothorax
1107	derivation cohort	47	Male	30.2	No	Left-sided	Smoking time≤10years	No	No	No	No	No	Small	No	No	No	No	No	primary spontaneous pneumothorax
1108	derivation cohort	47	Male	29	No	Right-sided	Smoking time≤10years	No	No	No	No	No	Small	No	No	No	No	No	primary spontaneous pneumothorax
1109	derivation cohort	47	Male	23.5	No	Right-sided	Smoking time≤10years	No	No	No	No	No	Small	No	No	No	No	No	primary spontaneous pneumothorax
1110	derivation cohort	47	female	29.1	No	Left-sided	No smoking	No	No	No	No	No	Small	No	No	No	No	No	primary spontaneous pneumothorax
1111	derivation cohort	46	Male	17.1	No	Right-sided	Smoking time>10years	No	Yes	No	No	No	Small	Yes	No	Yes	No	No	primary spontaneous pneumothorax
1112	derivation cohort	46	Male	25.3	Yes	Right-sided	Smoking time>10years	No	Yes	No	No	No	Small	No	No	No	No	No	primary spontaneous pneumothorax
1113	derivation cohort	46	Male	26.4	No	Left-sided	Smoking time>10years	No	Yes	No	No	No	Small	No	No	No	No	No	primary spontaneous pneumothorax
1114	derivation cohort	46	Male	26	No	Left-sided	Smoking time>10years	No	Yes	No	No	No	Small	No	No	No	No	No	primary spontaneous pneumothorax
1115	derivation cohort	46	Male	31.7	No	Right-sided	Smoking time>10years	No	Yes	No	No	No	Small	No	No	No	No	No	primary spontaneous pneumothorax
1116	derivation cohort	46	Male	28.9	No	Left-sided	Smoking time≤10years	No	No	No	No	No	Small	No	No	No	No	No	primary spontaneous pneumothorax
1117	derivation cohort	46	female	36.4	No	Left-sided	Smoking time≤10years	No	No	No	No	No	Small	No	No	No	No	No	primary spontaneous pneumothorax
1118	derivation cohort	46	female	29	No	Right-sided	Smoking time≤10years	No	No	No	No	No	Small	No	No	No	No	No	primary spontaneous pneumothorax
1119	derivation cohort	46	female	22.1	No	Right-sided	Smoking time≤10years	No	No	No	No	No	Small	No	No	No	No	No	primary spontaneous pneumothorax
1120	derivation cohort	46	Male	26.7	No	Left-sided	Smoking time≤10years	No	No	No	No	No	Small	No	No	No	No	No	primary spontaneous pneumothorax
1121	derivation cohort	46	Male	23.9	No	Left-sided	Smoking time≤10years	No	No	No	No	No	Small	No	No	No	No	No	primary spontaneous pneumothorax
1122	derivation cohort	46	female	24.8	No	Left-sided	Smoking time≤10years	No	No	No	No	No	Small	No	No	No	No	No	primary spontaneous pneumothorax
1123	derivation cohort	46	Male	22.6	No	Right-sided	Smoking time≤10years	No	No	No	No	No	Small	No	No	No	No	No	primary spontaneous pneumothorax
1124	derivation cohort	46	Male	30.8	No	Right-sided	Smoking time≤10years	Yes	No	No	No	No	Small	No	No	No	No	No	secondary spontaneous pneumothorax
1125	derivation cohort	46	Male	22.4	No	Left-sided	Smoking time≤10years	No	No	No	No	No	Small	No	No	No	No	No	primary spontaneous pneumothorax
1126	derivation cohort	46	female	24.6	No	Left-sided	No smoking	No	No	No	No	No	Small	No	No	No	No	No	primary spontaneous pneumothorax
1127	derivation cohort	46	female	29	No	Right-sided	No smoking	No	No	No	No	No	Small	No	No	No	No	No	primary spontaneous pneumothorax
1128	derivation cohort	46	female	24.6	No	Right-sided	No smoking	Yes	No	No	No	Yes	Small	No	No	No	No	No	secondary spontaneous pneumothorax
1129	derivation cohort	46	female	25.4	No	Left-sided	No smoking	No	No	No	No	No	Small	No	No	No	No	No	primary spontaneous pneumothorax
1130	derivation cohort	46	female	25.7	No	Right-sided	No smoking	No	No	No	No	No	Small	No	Yes	No	Yes	No	primary spontaneous pneumothorax
1131	derivation cohort	46	female	25	No	Right-sided	No smoking	No	No	No	No	No	Small	No	No	No	No	No	primary spontaneous pneumothorax
1132	derivation cohort	45	female	21.6	No	Left-sided	Smoking time>10years	No	Yes	No	No	No	Small	Yes	No	Yes	No	No	primary spontaneous pneumothorax
1133	derivation cohort	45	Male	33.3	No	Left-sided	Smoking time≤10years	No	Yes	No	No	No	Small	No	No	No	No	No	primary spontaneous pneumothorax
1134	derivation cohort	45	female	19.3	No	Left-sided	Smoking time≤10years	No	No	No	No	No	Small	No	No	No	No	No	primary spontaneous pneumothorax
1135	derivation cohort	45	Male	24.8	No	Right-sided	Smoking time≤10years	No	No	No	No	No	Small	No	No	No	No	No	primary spontaneous pneumothorax
1136	derivation cohort	45	Male	33.4	No	Left-sided	Smoking time≤10years	No	No	No	No	No	Small	Yes	No	Yes	No	No	primary spontaneous pneumothorax
1137	derivation cohort	45	Male	25.5	No	Right-sided	Smoking time≤10years	No	No	No	No	No	Small	No	No	No	No	No	primary spontaneous pneumothorax
1138	derivation cohort	45	female	30.8	No	Left-sided	No smoking	No	No	No	No	No	Small	No	No	No	No	No	primary spontaneous pneumothorax
1139	derivation cohort	45	female	20.2	No	Right-sided	No smoking	No	No	No	No	No	Small	Yes	No	Yes	No	No	primary spontaneous pneumothorax
1140	derivation cohort	45	female	23.1	No	Left-sided	No smoking	No	No	No	No	No	Small	No	No	No	No	No	primary spontaneous pneumothorax
1141	derivation cohort	45	Male	23.2	No	Right-sided	No smoking	No	No	No	No	No	Small	No	No	No	No	No	primary spontaneous pneumothorax
1142	derivation cohort	44	female	20.8	Yes	Right-sided	Smoking time>10years	No	No	No	No	No	Small	No	No	No	No	No	primary spontaneous pneumothorax
1143	derivation cohort	44	Male	29.6	Yes	Left-sided	Smoking time≤10years	No	No	No	No	No	Small	No	No	No	No	No	primary spontaneous pneumothorax
1144	derivation cohort	44	Male	25	No	Right-sided	Smoking time≤10years	No	No	No	No	No	Small	Yes	No	Yes	No	No	primary spontaneous pneumothorax
1145	derivation cohort	44	Male	31.4	Yes	Left-sided	Smoking time≤10years	No	No	No	No	No	Small	No	Yes	No	Yes	No	primary spontaneous pneumothorax
1146	derivation cohort	44	Male	24	No	Right-sided	Smoking time≤10years	No	No	No	No	No	Small	No	No	No	No	No	primary spontaneous pneumothorax
1147	derivation cohort	44	female	22.1	No	Right-sided	Smoking time≤10years	No	No	No	No	No	Small	No	No	No	No	No	primary spontaneous pneumothorax
1148	derivation cohort	44	female	17.1	No	Right-sided	No smoking	No	No	No	No	No	Small	No	No	No	No	No	primary spontaneous pneumothorax
1149	derivation cohort	44	female	22.5	No	Left-sided	No smoking	No	No	No	No	No	Small	No	No	No	No	No	primary spontaneous pneumothorax
1150	derivation cohort	43	Male	28.5	No	Left-sided	Smoking time>10years	No	No	No	No	No	Small	No	No	No	No	No	primary spontaneous pneumothorax
1151	derivation cohort	43	Male	26.7	No	Right-sided	Smoking time>10years	No	No	No	No	No	Small	No	No	No	No	No	primary spontaneous pneumothorax
1152	derivation cohort	43	Male	33.9	No	Right-sided	Smoking time>10years	No	No	No	No	No	Small	Yes	No	Yes	No	No	primary spontaneous pneumothorax
1153	derivation cohort	43	female	24.5	No	Left-sided	Smoking time>10years	No	No	No	No	No	Small	No	No	No	No	No	primary spontaneous pneumothorax
1154	derivation cohort	43	female	18.8	Yes	Left-sided	Smoking time≤10years	No	No	No	No	No	Small	No	No	No	No	No	primary spontaneous pneumothorax
1155	derivation cohort	43	female	18.5	No	Left-sided	Smoking time≤10years	No	No	No	No	No	Small	No	No	No	No	No	primary spontaneous pneumothorax
1156	derivation cohort	43	Male	30.5	No	Left-sided	Smoking time≤10years	No	No	No	No	No	Small	No	No	No	No	No	primary spontaneous pneumothorax
1157	derivation cohort	43	female	33.2	No	Left-sided	Smoking time≤10years	No	No	No	No	No	Small	No	No	No	No	No	primary spontaneous pneumothorax
1158	derivation cohort	43	female	18.1	No	Right-sided	Smoking time>10years	No	No	No	No	No	Small	No	No	No	No	No	primary spontaneous pneumothorax
1159	derivation cohort	43	female	19.2	No	Left-sided	No smoking	No	No	No	No	No	Small	No	No	No	No	No	primary spontaneous pneumothorax
1160	derivation cohort	43	female	26.1	No	Right-sided	No smoking	No	No	No	No	No	Small	No	No	No	No	No	primary spontaneous pneumothorax
1161	derivation cohort	42	Male	19.1	No	Left-sided	Smoking time>10years	No	No	No	No	No	Small	No	No	No	No	No	primary spontaneous pneumothorax
1162	derivation cohort	42	Male	27.1	No	Right-sided	Smoking time≤10years	No	Yes	No	No	No	Small	No	No	No	No	No	primary spontaneous pneumothorax
1163	derivation cohort	42	Male	27.4	No	Left-sided	Smoking time≤10years	No	Yes	No	No	No	Small	No	No	No	No	No	primary spontaneous pneumothorax
1164	derivation cohort	42	female	19.5	No	Right-sided	Smoking time≤10years	No	No	No	No	No	Small	No	No	No	No	No	primary spontaneous pneumothorax
1165	derivation cohort	42	female	20.9	No	Right-sided	Smoking time≤10years	No	No	No	No	No	Small	No	No	No	No	No	primary spontaneous pneumothorax
1166	derivation cohort	42	female	24.8	No	Right-sided	Smoking time≤10years	No	No	No	No	No	Small	No	No	No	No	No	primary spontaneous pneumothorax
1167	derivation cohort	42	Male	23.9	Yes	Right-sided	No smoking	No	Yes	No	No	No	Small	No	No	No	No	No	primary spontaneous pneumothorax
1168	derivation cohort	42	Male	30.9	No	Right-sided	No smoking	No	No	No	No	No	Small	No	No	No	No	No	primary spontaneous pneumothorax
1169	derivation cohort	42	female	20.5	No	Right-sided	No smoking	No	No	No	No	No	Small	No	Yes	No	Yes	No	primary spontaneous pneumothorax
1170	derivation cohort	42	female	21.3	No	Left-sided	No smoking	No	No	No	No	No	Small	No	Yes	No	Yes	No	primary spontaneous pneumothorax
1171	derivation cohort	42	female	28.5	No	Left-sided	No smoking	No	No	No	No	No	Small	No	No	No	No	No	primary spontaneous pneumothorax
1172	derivation cohort	42	Male	32.3	Yes	Left-sided	No smoking	No	No	No	No	No	Small	No	No	No	No	No	primary spontaneous pneumothorax
1173	derivation cohort	41	Male	28.4	No	Left-sided	Smoking time>10years	No	Yes	No	No	No	Small	No	No	No	No	No	primary spontaneous pneumothorax
1174	derivation cohort	41	Male	18.6	No	Right-sided	Smoking time>10years	No	No	No	No	No	Small	No	No	No	No	No	primary spontaneous pneumothorax
1175	derivation cohort	41	Male	25.3	No	Right-sided	Smoking time≤10years	Yes	No	No	No	No	Small	No	No	No	No	No	secondary spontaneous pneumothorax
1176	derivation cohort	41	Male	25.7	No	Left-sided	Smoking time≤10years	No	No	No	No	No	Small	No	No	No	No	No	primary spontaneous pneumothorax
1177	derivation cohort	41	Male	22.5	No	Left-sided	Smoking time≤10years	No	No	No	No	No	Small	No	No	No	No	No	primary spontaneous pneumothorax
1178	derivation cohort	41	Male	20.8	No	Left-sided	Smoking time≤10years	No	No	No	No	No	Small	No	No	No	No	No	primary spontaneous pneumothorax
1179	derivation cohort	41	Male	36.5	No	Right-sided	Smoking time≤10years	No	No	No	No	No	Small	No	No	No	No	No	primary spontaneous pneumothorax
1180	derivation cohort	41	female	22.8	No	Right-sided	No smoking	No	No	No	No	No	Small	No	No	No	No	No	primary spontaneous pneumothorax
1181	derivation cohort	41	female	22.2	No	Right-sided	No smoking	No	No	No	No	No	Small	No	No	No	No	No	primary spontaneous pneumothorax
1182	derivation cohort	40	female	18.9	No	Left-sided	Smoking time>10years	No	No	No	No	No	Small	No	Yes	No	Yes	No	primary spontaneous pneumothorax
1183	derivation cohort	40	Male	23.3	No	Left-sided	Smoking time>10years	No	No	No	No	No	Small	No	No	No	No	No	primary spontaneous pneumothorax
1184	derivation cohort	40	Male	27.2	No	Right-sided	Smoking time>10years	No	No	No	No	No	Small	No	No	No	No	No	primary spontaneous pneumothorax
1185	derivation cohort	40	Male	26.1	No	Right-sided	Smoking time>10years	No	No	No	No	No	Small	No	No	No	No	No	primary spontaneous pneumothorax
1186	derivation cohort	40	Male	22.1	No	Right-sided	Smoking time≤10years	No	Yes	No	No	No	Small	No	No	No	No	No	primary spontaneous pneumothorax
1187	derivation cohort	40	Male	20.6	No	Right-sided	Smoking time≤10years	No	No	No	No	Yes	Small	No	No	No	No	No	secondary spontaneous pneumothorax
1188	derivation cohort	40	Male	30.7	Yes	Left-sided	Smoking time≤10years	No	No	No	No	No	Small	No	No	No	No	No	primary spontaneous pneumothorax
1189	derivation cohort	40	Male	25.9	No	Right-sided	Smoking time≤10years	No	No	No	No	No	Small	No	No	No	No	No	primary spontaneous pneumothorax
1190	derivation cohort	40	Male	27.8	Yes	Left-sided	Smoking time≤10years	No	No	No	No	No	Small	No	Yes	No	Yes	No	primary spontaneous pneumothorax
1191	derivation cohort	40	Male	24.8	No	Left-sided	No smoking	No	Yes	No	No	Yes	Small	No	No	No	No	No	secondary spontaneous pneumothorax
1192	derivation cohort	40	Male	24.9	No	Right-sided	No smoking	No	No	No	No	No	Small	No	No	No	No	No	primary spontaneous pneumothorax
1193	derivation cohort	40	female	21.3	No	Right-sided	No smoking	No	No	No	No	No	Small	No	No	No	No	No	primary spontaneous pneumothorax
1194	derivation cohort	40	Male	25	No	Right-sided	No smoking	No	No	No	No	No	Small	No	No	No	No	No	primary spontaneous pneumothorax
1195	derivation cohort	39	female	24.7	No	Right-sided	Smoking time≤10years	No	Yes	No	No	No	Small	No	No	No	No	No	primary spontaneous pneumothorax
1196	derivation cohort	39	Male	26	No	Right-sided	Smoking time>10years	No	No	No	No	No	Small	No	No	No	No	No	primary spontaneous pneumothorax
1197	derivation cohort	39	female	24	Yes	Right-sided	Smoking time>10years	No	No	No	No	No	Small	No	No	No	No	No	primary spontaneous pneumothorax
1198	derivation cohort	39	Male	28.8	No	Left-sided	Smoking time≤10years	No	Yes	No	No	No	Small	No	No	No	No	No	primary spontaneous pneumothorax
1199	derivation cohort	39	female	18.3	No	Left-sided	Smoking time≤10years	No	No	No	No	No	Small	No	No	No	No	No	primary spontaneous pneumothorax
1200	derivation cohort	39	female	20.4	No	Left-sided	Smoking time≤10years	No	No	No	No	No	Small	No	No	No	No	No	primary spontaneous pneumothorax
1201	derivation cohort	39	female	25.7	No	Left-sided	Smoking time≤10years	No	No	No	No	No	Small	No	No	No	No	No	primary spontaneous pneumothorax
1202	derivation cohort	39	Male	24.2	Yes	Right-sided	Smoking time≤10years	No	No	No	No	No	Small	No	No	No	No	No	primary spontaneous pneumothorax
1203	derivation cohort	39	female	17.9	No	Right-sided	No smoking	No	No	No	No	No	Small	No	No	No	No	No	primary spontaneous pneumothorax
1204	derivation cohort	39	Male	28.1	No	Right-sided	No smoking	No	No	No	No	No	Small	No	No	No	No	No	primary spontaneous pneumothorax
1205	derivation cohort	39	female	24.3	No	Right-sided	No smoking	No	No	No	No	No	Small	No	No	No	No	No	primary spontaneous pneumothorax
1206	derivation cohort	39	female	26.1	No	Left-sided	No smoking	No	No	No	No	No	Small	No	Yes	No	Yes	No	primary spontaneous pneumothorax
1207	derivation cohort	39	Male	25	No	Right-sided	No smoking	No	No	No	No	No	Small	No	No	No	No	No	primary spontaneous pneumothorax
1208	derivation cohort	38	female	21.2	No	Right-sided	Smoking time>10years	No	No	No	No	No	Small	No	No	No	No	No	primary spontaneous pneumothorax
1209	derivation cohort	38	female	33	No	Right-sided	Smoking time>10years	No	No	No	No	No	Small	No	No	No	No	No	primary spontaneous pneumothorax
1210	derivation cohort	38	female	26	No	Left-sided	Smoking time≤10years	No	No	No	No	No	Small	No	No	No	No	No	primary spontaneous pneumothorax
1211	derivation cohort	38	female	29.1	No	Left-sided	Smoking time≤10years	No	No	No	No	No	Small	No	No	No	No	No	primary spontaneous pneumothorax
1212	derivation cohort	38	female	25.8	No	Right-sided	Smoking time≤10years	No	Yes	No	No	No	Small	No	No	No	No	No	primary spontaneous pneumothorax
1213	derivation cohort	38	Male	34.1	No	Left-sided	Smoking time≤10years	No	No	No	No	No	Small	No	Yes	No	Yes	No	primary spontaneous pneumothorax
1214	derivation cohort	38	Male	23.7	No	Left-sided	No smoking	No	No	No	No	No	Small	No	Yes	No	Yes	No	primary spontaneous pneumothorax
1215	derivation cohort	38	Male	28.4	No	Right-sided	No smoking	No	No	No	No	No	Small	No	No	No	No	No	primary spontaneous pneumothorax
1216	derivation cohort	38	Male	27.4	Yes	Left-sided	No smoking	No	No	No	No	No	Small	No	No	No	No	No	primary spontaneous pneumothorax
1217	derivation cohort	37	Male	28.3	No	Left-sided	Smoking time≤10years	No	Yes	No	No	No	Small	No	Yes	No	Yes	No	primary spontaneous pneumothorax
1218	derivation cohort	37	female	23.8	No	Left-sided	Smoking time≤10years	No	No	No	No	No	Small	No	No	No	No	No	primary spontaneous pneumothorax
1219	derivation cohort	37	Male	16.2	No	Right-sided	Smoking time≤10years	No	No	No	No	No	Small	No	No	No	No	No	primary spontaneous pneumothorax
1220	derivation cohort	37	Male	27.9	No	Right-sided	Smoking time≤10years	No	No	No	No	No	Small	No	No	No	No	No	primary spontaneous pneumothorax
1221	derivation cohort	37	Male	27.5	No	Right-sided	Smoking time≤10years	No	No	No	No	No	Small	Yes	No	Yes	No	No	primary spontaneous pneumothorax
1222	derivation cohort	37	female	20.9	Yes	Right-sided	No smoking	No	Yes	No	No	No	Small	No	No	No	No	No	primary spontaneous pneumothorax
1223	derivation cohort	37	female	25.4	No	Right-sided	No smoking	No	Yes	No	No	No	Small	Yes	No	Yes	No	No	primary spontaneous pneumothorax
1224	derivation cohort	37	Male	23.8	No	Left-sided	No smoking	No	No	No	No	No	Small	No	No	No	No	No	primary spontaneous pneumothorax
1225	derivation cohort	37	Male	27	No	Right-sided	No smoking	No	No	No	No	No	Small	No	No	No	No	No	primary spontaneous pneumothorax
1226	derivation cohort	37	Male	23.9	No	Left-sided	No smoking	No	No	No	No	No	Small	No	No	No	No	No	primary spontaneous pneumothorax
1227	derivation cohort	37	female	30.9	Yes	Left-sided	No smoking	No	No	No	No	No	Small	No	No	No	No	No	primary spontaneous pneumothorax
1228	derivation cohort	36	Male	17.5	No	Left-sided	Smoking time>10years	No	Yes	No	No	No	Small	No	No	No	No	No	primary spontaneous pneumothorax
1229	derivation cohort	36	Male	22.1	No	Right-sided	Smoking time>10years	No	Yes	No	No	No	Small	No	No	No	No	No	primary spontaneous pneumothorax
1230	derivation cohort	36	female	19	No	Right-sided	Smoking time>10years	No	No	No	No	No	Small	No	No	No	No	No	primary spontaneous pneumothorax
1231	derivation cohort	36	female	26.6	Yes	Left-sided	Smoking time>10years	No	No	No	No	No	Small	No	No	No	No	No	primary spontaneous pneumothorax
1232	derivation cohort	36	Male	30.8	No	Left-sided	Smoking time≤10years	No	No	No	No	No	Small	No	No	No	No	No	primary spontaneous pneumothorax
1233	derivation cohort	36	Male	29.5	No	Right-sided	Smoking time≤10years	No	No	No	No	No	Small	No	No	No	No	No	primary spontaneous pneumothorax
1234	derivation cohort	36	Male	23.3	No	Right-sided	Smoking time≤10years	No	No	No	No	No	Small	No	No	No	No	No	primary spontaneous pneumothorax
1235	derivation cohort	36	Male	21.2	No	Left-sided	Smoking time≤10years	No	No	No	No	No	Small	No	No	No	No	No	primary spontaneous pneumothorax
1236	derivation cohort	36	Male	21.4	No	Left-sided	No smoking	Yes	No	No	No	No	Small	No	No	No	No	No	secondary spontaneous pneumothorax
1237	derivation cohort	36	Male	31.9	No	Right-sided	No smoking	No	No	No	No	No	Small	No	No	No	No	No	primary spontaneous pneumothorax
1238	derivation cohort	36	Male	31.1	No	Left-sided	No smoking	No	No	No	No	No	Small	Yes	No	Yes	No	No	primary spontaneous pneumothorax
1239	derivation cohort	35	Male	29.1	No	Left-sided	Smoking time≤10years	No	No	No	No	No	Small	Yes	No	Yes	No	No	primary spontaneous pneumothorax
1240	derivation cohort	35	Male	36.3	No	Right-sided	Smoking time≤10years	No	No	No	No	No	Small	Yes	No	Yes	No	No	primary spontaneous pneumothorax
1241	derivation cohort	35	Male	20.3	No	Left-sided	Smoking time≤10years	No	No	No	No	No	Small	No	No	No	No	No	primary spontaneous pneumothorax
1242	derivation cohort	35	Male	24.8	No	Right-sided	No smoking	No	No	No	No	No	Small	No	Yes	No	Yes	No	primary spontaneous pneumothorax
1243	derivation cohort	35	Male	27.4	No	Right-sided	No smoking	No	No	No	No	No	Small	No	No	No	No	No	primary spontaneous pneumothorax
1244	derivation cohort	35	Male	31.4	No	Left-sided	No smoking	No	No	No	No	No	Small	No	Yes	No	Yes	No	primary spontaneous pneumothorax
1245	derivation cohort	35	female	25	Yes	Right-sided	No smoking	No	No	No	No	No	Small	No	No	No	No	No	primary spontaneous pneumothorax
1246	derivation cohort	35	Male	24	No	Left-sided	No smoking	No	No	No	No	No	Small	Yes	No	Yes	No	No	primary spontaneous pneumothorax
1247	derivation cohort	35	Male	20.7	No	Right-sided	No smoking	No	No	No	No	No	Small	No	No	No	No	No	primary spontaneous pneumothorax
1248	derivation cohort	35	Male	30.9	No	Left-sided	No smoking	No	No	No	No	No	Small	No	No	No	No	No	primary spontaneous pneumothorax
1249	derivation cohort	34	Male	26.7	No	Right-sided	Smoking time≤10years	No	No	No	No	Yes	Small	No	No	No	No	No	secondary spontaneous pneumothorax
1250	derivation cohort	34	Male	23.4	No	Left-sided	Smoking time≤10years	No	No	No	No	No	Small	No	No	No	No	No	primary spontaneous pneumothorax
1251	derivation cohort	34	Male	25.5	Yes	Right-sided	Smoking time≤10years	No	No	No	No	No	Small	No	No	No	No	No	primary spontaneous pneumothorax
1252	derivation cohort	34	female	23.2	No	Right-sided	Smoking time≤10years	No	No	No	No	No	Small	No	No	No	No	No	primary spontaneous pneumothorax
1253	derivation cohort	34	female	17.7	No	Right-sided	Smoking time≤10years	No	No	No	No	No	Small	No	No	No	No	No	primary spontaneous pneumothorax
1254	derivation cohort	34	female	30.5	No	Right-sided	No smoking	No	Yes	No	No	No	Small	No	Yes	No	Yes	No	primary spontaneous pneumothorax
1255	derivation cohort	34	female	22.7	Yes	Left-sided	No smoking	No	No	No	No	No	Small	No	No	No	No	No	primary spontaneous pneumothorax
1256	derivation cohort	34	female	19.3	Yes	Left-sided	No smoking	No	No	No	No	No	Small	No	No	No	No	No	primary spontaneous pneumothorax
1257	derivation cohort	33	Male	35.1	Yes	Left-sided	Smoking time>10years	No	No	No	No	No	Small	No	No	No	No	No	primary spontaneous pneumothorax
1258	derivation cohort	33	Male	27.8	No	Right-sided	Smoking time>10years	No	No	No	No	No	Small	No	No	No	No	No	primary spontaneous pneumothorax
1259	derivation cohort	33	female	28.9	No	Left-sided	Smoking time>10years	No	No	No	No	No	Small	No	No	No	No	No	primary spontaneous pneumothorax
1260	derivation cohort	33	female	29.3	No	Right-sided	Smoking time>10years	No	No	No	No	No	Small	No	No	No	No	No	primary spontaneous pneumothorax
1261	derivation cohort	33	female	26.8	No	Right-sided	Smoking time≤10years	No	No	No	No	Yes	Small	No	No	No	No	No	secondary spontaneous pneumothorax
1262	derivation cohort	33	Male	27.2	No	Right-sided	Smoking time≤10years	No	No	No	No	No	Small	No	No	No	No	No	primary spontaneous pneumothorax
1263	derivation cohort	33	Male	24.7	No	Right-sided	Smoking time≤10years	No	No	No	No	No	Small	No	No	No	No	No	primary spontaneous pneumothorax
1264	derivation cohort	33	female	17.7	No	Left-sided	Smoking time≤10years	No	No	No	No	No	Small	No	Yes	No	Yes	No	primary spontaneous pneumothorax
1265	derivation cohort	33	Male	28.8	No	Right-sided	Smoking time≤10years	No	No	No	No	No	Small	No	No	No	No	No	primary spontaneous pneumothorax
1266	derivation cohort	33	female	22	No	Left-sided	No smoking	No	No	No	No	No	Small	No	No	No	No	No	primary spontaneous pneumothorax
1267	derivation cohort	33	female	29.2	No	Right-sided	No smoking	No	No	No	No	No	Small	No	No	No	No	No	primary spontaneous pneumothorax
1268	derivation cohort	33	female	24.4	No	Left-sided	No smoking	No	No	No	No	No	Small	No	No	No	No	No	primary spontaneous pneumothorax
1269	derivation cohort	33	female	23.5	No	Left-sided	No smoking	No	No	No	No	No	Small	No	Yes	No	Yes	No	primary spontaneous pneumothorax
1270	derivation cohort	33	female	21.7	No	Left-sided	No smoking	No	No	No	No	No	Small	No	No	No	No	No	primary spontaneous pneumothorax
1271	derivation cohort	33	Male	31.5	No	Left-sided	No smoking	No	No	No	No	No	Small	No	No	No	No	No	primary spontaneous pneumothorax
1272	derivation cohort	32	Male	29.9	No	Right-sided	Smoking time>10years	No	Yes	No	No	No	Small	No	No	No	No	No	primary spontaneous pneumothorax
1273	derivation cohort	32	female	29.1	No	Right-sided	Smoking time>10years	No	No	No	No	No	Small	No	No	No	No	No	primary spontaneous pneumothorax
1274	derivation cohort	32	Male	30.2	No	Left-sided	Smoking time≤10years	No	No	No	No	No	Small	No	No	No	No	No	primary spontaneous pneumothorax
1275	derivation cohort	32	Male	25.6	No	Right-sided	Smoking time≤10years	No	No	No	No	No	Small	No	No	No	No	No	primary spontaneous pneumothorax
1276	derivation cohort	32	Male	28.5	No	Left-sided	Smoking time≤10years	No	No	No	No	No	Small	No	No	No	No	No	primary spontaneous pneumothorax
1277	derivation cohort	32	Male	25.8	No	Left-sided	Smoking time≤10years	No	No	No	No	No	Small	No	No	No	No	No	primary spontaneous pneumothorax
1278	derivation cohort	32	Male	28.4	No	Right-sided	No smoking	No	No	No	No	No	Small	No	No	No	No	No	primary spontaneous pneumothorax
1279	derivation cohort	32	female	28.9	No	Left-sided	No smoking	No	No	No	No	No	Small	No	No	No	No	No	primary spontaneous pneumothorax
1280	derivation cohort	32	Male	27.7	No	Right-sided	No smoking	No	No	No	No	No	Small	No	No	No	No	No	primary spontaneous pneumothorax
1281	derivation cohort	31	female	26.3	Yes	Left-sided	Smoking time>10years	No	No	No	No	No	Small	No	No	No	No	No	primary spontaneous pneumothorax
1282	derivation cohort	31	female	28.4	No	Left-sided	Smoking time≤10years	No	No	No	No	No	Small	No	No	No	No	No	primary spontaneous pneumothorax
1283	derivation cohort	31	female	29.8	No	Left-sided	Smoking time≤10years	No	No	No	No	No	Small	No	No	No	No	No	primary spontaneous pneumothorax
1284	derivation cohort	31	female	26.6	No	Right-sided	Smoking time≤10years	No	No	No	No	No	Small	No	No	No	No	No	primary spontaneous pneumothorax
1285	derivation cohort	31	Male	26.1	No	Right-sided	Smoking time≤10years	No	No	No	No	No	Small	No	Yes	No	Yes	No	primary spontaneous pneumothorax
1286	derivation cohort	31	Male	23.3	No	Right-sided	Smoking time≤10years	No	No	No	No	No	Small	Yes	No	Yes	No	No	primary spontaneous pneumothorax
1287	derivation cohort	31	Male	21.7	No	Left-sided	No smoking	No	Yes	No	No	No	Small	No	No	No	No	No	primary spontaneous pneumothorax
1288	derivation cohort	31	female	21.8	No	Right-sided	No smoking	No	Yes	No	No	No	Small	No	No	No	No	No	primary spontaneous pneumothorax
1289	derivation cohort	31	female	33.8	No	Left-sided	No smoking	No	No	No	No	No	Small	No	No	No	No	No	primary spontaneous pneumothorax
1290	derivation cohort	31	Male	26.1	No	Right-sided	No smoking	No	No	No	No	No	Small	No	No	No	No	No	primary spontaneous pneumothorax
1291	derivation cohort	31	female	23.2	No	Left-sided	No smoking	Yes	No	No	No	No	Small	No	No	No	No	No	secondary spontaneous pneumothorax
1292	derivation cohort	31	Male	16.4	No	Left-sided	No smoking	No	No	No	No	No	Small	Yes	No	Yes	No	No	primary spontaneous pneumothorax
1293	derivation cohort	31	Male	18.6	Yes	Right-sided	No smoking	Yes	No	No	No	No	Small	No	No	No	No	No	secondary spontaneous pneumothorax
1294	derivation cohort	31	female	27.1	No	Left-sided	No smoking	No	No	No	No	No	Small	No	No	No	No	No	primary spontaneous pneumothorax
1295	derivation cohort	31	Male	26.5	No	Left-sided	No smoking	No	No	No	No	No	Small	No	No	No	No	No	primary spontaneous pneumothorax
1296	derivation cohort	31	Male	27	No	Left-sided	No smoking	No	No	No	No	No	Small	No	No	No	No	No	primary spontaneous pneumothorax
1297	derivation cohort	31	Male	26	No	Right-sided	No smoking	No	No	No	No	No	Small	Yes	No	Yes	No	No	primary spontaneous pneumothorax
1298	derivation cohort	30	female	26.7	No	Left-sided	Smoking time>10years	No	No	No	No	No	Small	No	No	No	No	No	primary spontaneous pneumothorax
1299	derivation cohort	30	female	31.8	No	Left-sided	Smoking time>10years	No	No	No	No	No	Small	No	No	No	No	No	primary spontaneous pneumothorax
1300	derivation cohort	30	female	31.2	No	Right-sided	Smoking time≤10years	No	Yes	No	No	No	Small	No	No	No	No	No	primary spontaneous pneumothorax
1301	derivation cohort	30	female	26.4	No	Right-sided	Smoking time≤10years	No	No	No	No	No	Small	No	No	No	No	No	primary spontaneous pneumothorax
1302	derivation cohort	30	female	26.5	No	Right-sided	Smoking time≤10years	No	No	No	No	No	Small	No	No	No	No	No	primary spontaneous pneumothorax
1303	derivation cohort	30	female	21.5	No	Left-sided	Smoking time≤10years	No	No	No	No	No	Small	No	No	No	No	No	primary spontaneous pneumothorax
1304	derivation cohort	30	Male	19.5	No	Left-sided	No smoking	No	Yes	No	No	No	Small	No	No	No	No	No	primary spontaneous pneumothorax
1305	derivation cohort	30	female	18.5	No	Right-sided	No smoking	No	No	No	No	No	Small	Yes	No	Yes	No	No	primary spontaneous pneumothorax
1306	derivation cohort	30	Male	26	No	Right-sided	No smoking	No	No	No	No	No	Small	No	No	No	No	No	primary spontaneous pneumothorax
1307	derivation cohort	30	female	29.5	No	Left-sided	No smoking	No	No	No	No	No	Small	No	No	No	No	No	primary spontaneous pneumothorax
1308	derivation cohort	30	female	22	No	Right-sided	No smoking	No	No	No	No	No	Small	No	No	No	No	No	primary spontaneous pneumothorax
1309	derivation cohort	30	Male	24.2	No	Left-sided	No smoking	No	No	No	No	No	Small	No	No	No	No	No	primary spontaneous pneumothorax
1310	derivation cohort	30	female	27.5	Yes	Left-sided	No smoking	No	No	No	No	No	Small	No	No	No	No	No	primary spontaneous pneumothorax
1311	derivation cohort	30	Male	26.5	No	Right-sided	No smoking	No	No	No	No	No	Small	Yes	No	Yes	No	No	primary spontaneous pneumothorax
1312	derivation cohort	30	female	22.3	No	Right-sided	No smoking	No	No	No	No	No	Small	No	No	No	No	No	primary spontaneous pneumothorax
1313	derivation cohort	30	female	25.9	No	Left-sided	No smoking	No	No	No	No	No	Small	No	No	No	No	No	primary spontaneous pneumothorax
1314	derivation cohort	29	Male	28.1	No	Left-sided	Smoking time>10years	No	No	No	No	No	Small	No	No	No	No	No	primary spontaneous pneumothorax
1315	derivation cohort	29	Male	20.6	No	Right-sided	Smoking time≤10years	No	No	No	No	No	Small	No	No	No	No	No	primary spontaneous pneumothorax
1316	derivation cohort	29	Male	23.2	No	Left-sided	Smoking time≤10years	No	No	No	No	No	Small	No	No	No	No	No	primary spontaneous pneumothorax
1317	derivation cohort	29	Male	32	No	Left-sided	Smoking time≤10years	No	No	No	No	No	Small	No	No	No	No	No	primary spontaneous pneumothorax
1318	derivation cohort	29	Male	31.9	No	Right-sided	Smoking time≤10years	No	No	No	No	No	Small	No	No	No	No	No	primary spontaneous pneumothorax
1319	derivation cohort	29	female	28.6	No	Left-sided	No smoking	No	No	No	No	No	Small	No	No	No	No	No	primary spontaneous pneumothorax
1320	derivation cohort	29	Male	25.3	No	Right-sided	No smoking	No	No	No	No	No	Small	No	No	No	No	No	primary spontaneous pneumothorax
1321	derivation cohort	29	female	24	No	Left-sided	No smoking	No	No	No	No	No	Small	No	No	No	No	No	primary spontaneous pneumothorax
1322	derivation cohort	29	female	26.1	No	Right-sided	No smoking	No	No	No	No	No	Small	No	No	No	No	No	primary spontaneous pneumothorax
1323	derivation cohort	29	Male	36.8	Yes	Right-sided	No smoking	No	No	No	No	No	Small	No	No	No	No	No	primary spontaneous pneumothorax
1324	derivation cohort	29	female	25.8	No	Right-sided	No smoking	No	No	No	No	No	Small	No	No	No	No	No	primary spontaneous pneumothorax
1325	derivation cohort	28	female	20.7	No	Left-sided	Smoking time>10years	No	No	No	No	No	Small	No	No	No	No	No	primary spontaneous pneumothorax
1326	derivation cohort	28	Male	26.4	No	Right-sided	Smoking time≤10years	No	No	No	No	Yes	Small	Yes	No	Yes	No	No	secondary spontaneous pneumothorax
1327	derivation cohort	28	female	21.2	No	Left-sided	No smoking	No	No	No	No	No	Small	No	No	No	No	No	primary spontaneous pneumothorax
1328	derivation cohort	28	female	18.7	No	Right-sided	No smoking	No	No	No	No	No	Small	No	No	No	No	No	primary spontaneous pneumothorax
1329	derivation cohort	28	female	25.7	No	Left-sided	No smoking	No	No	No	No	No	Small	No	No	No	No	No	primary spontaneous pneumothorax
1330	derivation cohort	28	female	17.6	No	Right-sided	No smoking	No	No	No	No	Yes	Small	Yes	No	Yes	No	No	secondary spontaneous pneumothorax
1331	derivation cohort	28	Male	30	No	Left-sided	No smoking	No	No	No	No	No	Small	No	No	No	No	No	primary spontaneous pneumothorax
1332	derivation cohort	28	female	26.3	No	Left-sided	No smoking	Yes	No	No	No	No	Small	No	Yes	No	Yes	No	secondary spontaneous pneumothorax
1333	derivation cohort	28	Male	28	No	Right-sided	No smoking	No	No	No	No	No	Small	No	No	No	No	No	primary spontaneous pneumothorax
1334	derivation cohort	28	female	30.9	No	Left-sided	No smoking	No	No	No	No	No	Small	No	No	No	No	No	primary spontaneous pneumothorax
1335	derivation cohort	27	Male	28.2	No	Right-sided	No smoking	No	No	No	No	No	Small	No	No	No	No	No	primary spontaneous pneumothorax
1336	derivation cohort	27	female	21.4	No	Left-sided	No smoking	No	No	No	No	No	Small	No	No	No	No	No	primary spontaneous pneumothorax
1337	derivation cohort	27	female	26.8	No	Right-sided	No smoking	No	No	No	No	No	Small	No	Yes	No	Yes	No	primary spontaneous pneumothorax
1338	derivation cohort	27	female	30.2	No	Left-sided	No smoking	No	No	No	No	No	Small	No	No	No	No	No	primary spontaneous pneumothorax
1339	derivation cohort	27	female	29.2	No	Left-sided	No smoking	No	No	No	No	No	Small	No	No	No	No	No	primary spontaneous pneumothorax
1340	derivation cohort	27	Male	22.8	No	Left-sided	No smoking	No	Yes	No	No	No	Small	No	No	No	No	No	primary spontaneous pneumothorax
1341	derivation cohort	27	Male	24.1	No	Right-sided	No smoking	No	No	No	No	No	Small	No	No	No	No	No	primary spontaneous pneumothorax
1342	derivation cohort	27	Male	22.6	No	Left-sided	No smoking	No	No	No	No	No	Small	No	No	No	No	No	primary spontaneous pneumothorax
1343	derivation cohort	27	Male	27.6	Yes	Left-sided	No smoking	No	No	No	No	No	Small	No	No	No	No	No	primary spontaneous pneumothorax
1344	derivation cohort	27	female	20.7	No	Left-sided	No smoking	No	No	No	No	No	Small	No	No	No	No	No	primary spontaneous pneumothorax
1345	derivation cohort	27	Male	25.7	No	Right-sided	No smoking	No	No	No	No	No	Small	No	No	No	No	No	primary spontaneous pneumothorax
1346	derivation cohort	26	Male	26.9	No	Left-sided	No smoking	No	No	No	No	No	Small	No	No	No	No	No	primary spontaneous pneumothorax
1347	derivation cohort	26	female	27.3	No	Right-sided	No smoking	No	No	No	No	No	Small	No	No	No	No	No	primary spontaneous pneumothorax
1348	derivation cohort	26	Male	25.5	No	Right-sided	No smoking	No	No	No	No	No	Small	No	No	No	No	No	primary spontaneous pneumothorax
1349	derivation cohort	26	Male	25.8	No	Right-sided	No smoking	No	No	No	No	No	Small	No	No	No	No	No	primary spontaneous pneumothorax
1350	derivation cohort	26	Male	26.3	No	Left-sided	No smoking	No	No	No	No	No	Small	No	No	No	No	No	primary spontaneous pneumothorax
1351	derivation cohort	25	Male	25.4	No	Left-sided	No smoking	No	No	No	No	No	Small	Yes	No	Yes	No	No	primary spontaneous pneumothorax
1352	derivation cohort	25	female	21.6	No	Left-sided	No smoking	No	No	No	No	No	Small	No	No	No	No	No	primary spontaneous pneumothorax
1353	derivation cohort	25	Male	19.2	No	Right-sided	No smoking	Yes	Yes	No	No	No	Small	No	No	No	No	No	secondary spontaneous pneumothorax
1354	derivation cohort	25	Male	36.3	No	Right-sided	No smoking	No	No	No	No	No	Small	No	No	No	No	No	primary spontaneous pneumothorax
1355	derivation cohort	25	female	23.9	No	Left-sided	No smoking	No	No	No	No	No	Small	No	No	No	No	No	primary spontaneous pneumothorax
1356	derivation cohort	25	Male	28.2	No	Left-sided	No smoking	No	No	No	No	No	Small	No	No	No	No	No	primary spontaneous pneumothorax
1357	derivation cohort	24	Male	18.8	No	Right-sided	No smoking	No	No	No	No	No	Small	No	No	No	No	No	primary spontaneous pneumothorax
1358	derivation cohort	24	Male	25.8	No	Right-sided	No smoking	No	No	No	No	No	Small	No	No	No	No	No	primary spontaneous pneumothorax
1359	derivation cohort	24	female	24.6	No	Left-sided	No smoking	No	No	No	No	No	Small	No	No	No	No	No	primary spontaneous pneumothorax
1360	derivation cohort	24	Male	28.4	No	Right-sided	No smoking	No	No	No	No	No	Small	No	No	No	No	No	primary spontaneous pneumothorax
1361	derivation cohort	24	female	20.9	No	Right-sided	No smoking	No	No	No	No	No	Small	Yes	No	Yes	No	No	primary spontaneous pneumothorax
1362	derivation cohort	24	female	24.8	No	Right-sided	No smoking	No	No	No	No	No	Small	No	No	No	No	No	primary spontaneous pneumothorax
1363	derivation cohort	24	female	32	No	Right-sided	No smoking	No	No	No	No	No	Small	No	Yes	No	Yes	No	primary spontaneous pneumothorax
1364	derivation cohort	24	Male	22.9	No	Right-sided	No smoking	No	No	No	No	No	Small	No	No	No	No	No	primary spontaneous pneumothorax
1365	derivation cohort	24	female	27	No	Left-sided	No smoking	No	No	No	No	No	Small	Yes	No	Yes	No	No	primary spontaneous pneumothorax
1366	derivation cohort	23	female	32	No	Left-sided	No smoking	No	No	No	No	No	Small	No	No	No	No	No	primary spontaneous pneumothorax
1367	derivation cohort	22	Male	27	No	Right-sided	No smoking	No	No	No	No	No	Small	Yes	No	Yes	No	No	primary spontaneous pneumothorax
1368	derivation cohort	22	Male	18.5	No	Left-sided	No smoking	No	No	No	No	No	Small	No	No	No	No	No	primary spontaneous pneumothorax
1369	derivation cohort	22	Male	25.3	Yes	Left-sided	No smoking	No	No	No	No	No	Small	No	No	No	No	No	primary spontaneous pneumothorax
1370	derivation cohort	22	female	30.5	No	Left-sided	No smoking	No	No	No	No	No	Small	No	No	No	No	No	primary spontaneous pneumothorax
1371	derivation cohort	22	Male	21.9	Yes	Right-sided	No smoking	No	No	No	No	No	Small	No	No	No	No	No	primary spontaneous pneumothorax
1372	derivation cohort	22	Male	33.8	No	Left-sided	No smoking	No	No	No	No	No	Small	No	No	No	No	No	primary spontaneous pneumothorax
1373	derivation cohort	22	Male	34.9	No	Left-sided	No smoking	No	No	No	No	No	Small	No	No	No	No	No	primary spontaneous pneumothorax
1374	derivation cohort	21	female	30.9	No	Left-sided	No smoking	No	No	No	No	No	Small	No	No	No	No	No	primary spontaneous pneumothorax
1375	derivation cohort	20	female	27.2	No	Left-sided	No smoking	No	No	No	No	No	Small	No	No	No	No	No	primary spontaneous pneumothorax
1376	derivation cohort	19	female	33.7	No	Left-sided	No smoking	No	No	No	No	No	Small	No	No	No	No	No	primary spontaneous pneumothorax
1377	derivation cohort	19	female	25.2	No	Right-sided	No smoking	No	No	No	No	No	Small	Yes	No	Yes	No	No	primary spontaneous pneumothorax
1378	derivation cohort	18	female	30.4	No	Left-sided	No smoking	No	No	No	No	No	Small	No	No	No	No	No	primary spontaneous pneumothorax
1379	validation cohort	86	Male	28.6	No	Right-sided	Smoking time>10years	No	Yes	No	Yes	No	Large	No	No	No	No	Yes	secondary spontaneous pneumothorax
1380	validation cohort	86	female	24.2	No	Right-sided	Smoking time>10years	No	Yes	No	Yes	No	Large	No	Yes	No	No	Yes	secondary spontaneous pneumothorax
1381	validation cohort	82	Male	23	No	Right-sided	Smoking time>10years	No	Yes	No	Yes	No	Large	No	No	No	No	Yes	secondary spontaneous pneumothorax
1382	validation cohort	81	female	19.5	No	Left-sided	Smoking time>10years	No	No	No	No	No	Large	No	No	No	No	Yes	primary spontaneous pneumothorax
1383	validation cohort	80	female	16.2	No	Left-sided	Smoking time>10years	Yes	Yes	No	Yes	No	Large	Yes	Yes	No	No	Yes	secondary spontaneous pneumothorax
1384	validation cohort	79	Male	18.9	No	Right-sided	Smoking time>10years	Yes	Yes	Yes	Yes	No	Large	Yes	No	No	No	Yes	secondary spontaneous pneumothorax
1385	validation cohort	79	Male	27.6	Yes	Left-sided	Smoking time>10years	No	Yes	No	Yes	No	Moderate	No	No	Yes	No	Yes	secondary spontaneous pneumothorax
1386	validation cohort	78	Male	24.8	No	Left-sided	Smoking time>10years	No	Yes	No	Yes	No	Large	No	No	No	No	Yes	secondary spontaneous pneumothorax
1387	validation cohort	77	Male	19.2	No	Left-sided	Smoking time>10years	No	Yes	No	Yes	Yes	Large	No	No	No	No	Yes	secondary spontaneous pneumothorax
1388	validation cohort	77	female	27.2	No	Left-sided	Smoking time>10years	No	Yes	No	Yes	No	Moderate	No	No	No	Yes	Yes	secondary spontaneous pneumothorax
1389	validation cohort	76	female	20.5	No	Right-sided	Smoking time>10years	No	Yes	No	Yes	No	Large	No	No	No	Yes	Yes	secondary spontaneous pneumothorax
1390	validation cohort	75	Male	35.6	No	Left-sided	Smoking time>10years	No	Yes	No	Yes	No	Large	No	Yes	No	No	Yes	secondary spontaneous pneumothorax
1391	validation cohort	74	female	20.9	No	Right-sided	Smoking time>10years	No	Yes	No	Yes	No	Large	Yes	Yes	Yes	No	Yes	secondary spontaneous pneumothorax
1392	validation cohort	74	female	22.2	No	Left-sided	Smoking time>10years	No	Yes	No	No	No	Large	No	No	Yes	Yes	Yes	primary spontaneous pneumothorax
1393	validation cohort	73	Male	28.8	No	Left-sided	Smoking time>10years	Yes	Yes	No	No	Yes	Large	No	No	No	No	Yes	secondary spontaneous pneumothorax
1394	validation cohort	72	female	27.6	No	Right-sided	Smoking time>10years	Yes	Yes	No	Yes	No	Large	No	No	No	No	Yes	secondary spontaneous pneumothorax
1395	validation cohort	71	Male	16	No	Right-sided	Smoking time>10years	No	Yes	No	Yes	No	Large	No	No	No	No	Yes	secondary spontaneous pneumothorax
1396	validation cohort	67	Male	24.8	No	Left-sided	Smoking time>10years	No	Yes	No	Yes	No	Large	No	No	No	No	No	secondary spontaneous pneumothorax
1397	validation cohort	57	female	16.7	No	Left-sided	Smoking time>10years	No	No	No	Yes	No	Large	No	No	No	No	No	secondary spontaneous pneumothorax
1398	validation cohort	26	female	21.4	No	Left-sided	No smoking	No	Yes	No	Yes	No	Large	No	No	Yes	No	No	secondary spontaneous pneumothorax
1399	validation cohort	71	Male	25.7	No	Left-sided	Smoking time>10years	Yes	Yes	No	No	No	Large	No	No	No	No	Yes	secondary spontaneous pneumothorax
1400	validation cohort	70	female	19.2	No	Right-sided	Smoking time>10years	No	Yes	No	No	No	Large	No	No	No	No	Yes	primary spontaneous pneumothorax
1401	validation cohort	69	female	19.3	No	Right-sided	Smoking time>10years	No	Yes	No	No	No	Large	No	No	No	Yes	Yes	primary spontaneous pneumothorax
1402	validation cohort	69	Male	31.4	No	Left-sided	Smoking time>10years	No	Yes	No	No	No	Large	No	No	No	Yes	Yes	primary spontaneous pneumothorax
1403	validation cohort	69	Male	27.6	No	Right-sided	Smoking time>10years	No	Yes	No	No	No	Large	No	No	No	No	Yes	primary spontaneous pneumothorax
1404	validation cohort	68	Male	19.1	No	Left-sided	Smoking time>10years	No	Yes	No	No	No	Large	No	No	No	No	Yes	primary spontaneous pneumothorax
1405	validation cohort	79	Male	21.9	No	Right-sided	No smoking	No	No	No	Yes	No	Large	No	No	No	No	No	secondary spontaneous pneumothorax
1406	validation cohort	76	Male	28.1	No	Right-sided	No smoking	Yes	No	No	Yes	No	Large	No	No	No	No	No	secondary spontaneous pneumothorax
1407	validation cohort	73	Male	22.4	No	Right-sided	No smoking	No	No	No	Yes	No	Large	Yes	No	No	No	No	secondary spontaneous pneumothorax
1408	validation cohort	67	female	23.4	Yes	Left-sided	No smoking	No	No	No	Yes	No	Large	No	No	No	No	No	secondary spontaneous pneumothorax
1409	validation cohort	53	female	27.4	No	Left-sided	No smoking	Yes	No	No	Yes	No	Large	No	No	No	No	No	secondary spontaneous pneumothorax
1410	validation cohort	37	female	19.9	No	Left-sided	No smoking	No	No	No	No	No	Large	No	Yes	No	No	No	primary spontaneous pneumothorax
1411	validation cohort	68	Male	35.7	Yes	Right-sided	Smoking time>10years	No	No	Yes	No	No	Large	No	No	No	Yes	Yes	secondary spontaneous pneumothorax
1412	validation cohort	67	female	18.4	Yes	Right-sided	Smoking time>10years	No	Yes	No	No	No	Large	No	Yes	No	No	Yes	primary spontaneous pneumothorax
1413	validation cohort	67	Male	25.7	No	Right-sided	Smoking time>10years	No	Yes	No	No	No	Large	No	No	No	No	Yes	primary spontaneous pneumothorax
1414	validation cohort	67	female	25.8	No	Left-sided	Smoking time>10years	No	Yes	No	No	No	Moderate	No	No	No	No	Yes	primary spontaneous pneumothorax
1415	validation cohort	66	Male	32.3	No	Right-sided	Smoking time>10years	No	Yes	No	No	No	Large	No	No	No	No	Yes	primary spontaneous pneumothorax
1416	validation cohort	65	Male	16.3	No	Left-sided	Smoking time>10years	No	Yes	No	No	No	Large	No	No	No	No	Yes	primary spontaneous pneumothorax
1417	validation cohort	65	Male	33	No	Right-sided	Smoking time>10years	No	Yes	No	No	No	Large	No	No	Yes	No	Yes	primary spontaneous pneumothorax
1418	validation cohort	63	Male	34	Yes	Right-sided	Smoking time>10years	Yes	Yes	No	Yes	No	Large	No	No	No	No	Yes	secondary spontaneous pneumothorax
1419	validation cohort	62	Male	29.7	No	Right-sided	Smoking time>10years	No	Yes	No	No	No	Large	No	No	No	No	Yes	primary spontaneous pneumothorax
1420	validation cohort	62	Male	20.2	Yes	Left-sided	Smoking time>10years	No	Yes	No	No	No	Large	Yes	No	No	No	Yes	primary spontaneous pneumothorax
1421	validation cohort	61	female	19.9	No	Right-sided	Smoking time>10years	No	Yes	Yes	Yes	No	Moderate	No	Yes	No	No	Yes	secondary spontaneous pneumothorax
1422	validation cohort	60	Male	21.9	No	Right-sided	Smoking time>10years	No	Yes	No	Yes	No	Large	No	No	No	Yes	Yes	secondary spontaneous pneumothorax
1423	validation cohort	60	Male	21.6	Yes	Right-sided	Smoking time>10years	No	Yes	No	No	No	Moderate	No	No	No	Yes	Yes	primary spontaneous pneumothorax
1424	validation cohort	59	Male	18.4	No	Left-sided	Smoking time>10years	No	Yes	No	No	No	Large	No	No	No	Yes	Yes	primary spontaneous pneumothorax
1425	validation cohort	58	Male	19.2	No	Right-sided	Smoking time>10years	No	Yes	Yes	Yes	No	Large	No	No	No	No	Yes	secondary spontaneous pneumothorax
1426	validation cohort	58	female	26.3	No	Left-sided	Smoking time>10years	No	Yes	No	No	No	Large	No	No	No	No	Yes	primary spontaneous pneumothorax
1427	validation cohort	57	female	25.1	No	Left-sided	Smoking time>10years	No	Yes	No	Yes	No	Large	No	No	Yes	No	Yes	secondary spontaneous pneumothorax
1428	validation cohort	57	female	16.7	No	Right-sided	Smoking time>10years	No	Yes	Yes	No	No	Large	No	No	No	No	Yes	secondary spontaneous pneumothorax
1429	validation cohort	57	Male	27.3	No	Right-sided	Smoking time>10years	No	Yes	No	No	No	Large	No	No	Yes	No	Yes	primary spontaneous pneumothorax
1430	validation cohort	57	Male	24.2	No	Left-sided	Smoking time>10years	No	Yes	No	No	No	Large	No	No	No	No	Yes	primary spontaneous pneumothorax
1431	validation cohort	57	Male	28.5	No	Right-sided	Smoking time>10years	No	No	No	No	No	Large	No	Yes	No	No	Yes	primary spontaneous pneumothorax
1432	validation cohort	54	Male	28.4	No	Left-sided	Smoking time>10years	No	Yes	Yes	No	No	Large	No	No	No	No	Yes	secondary spontaneous pneumothorax
1433	validation cohort	54	Male	26.5	No	Right-sided	Smoking time>10years	No	Yes	No	No	No	Large	No	No	No	No	Yes	primary spontaneous pneumothorax
1434	validation cohort	54	Male	23.1	Yes	Right-sided	Smoking time>10years	No	Yes	No	No	Yes	Moderate	No	No	Yes	No	Yes	secondary spontaneous pneumothorax
1435	validation cohort	53	Male	25.2	Yes	Right-sided	Smoking time>10years	No	No	No	No	No	Large	No	No	No	No	Yes	primary spontaneous pneumothorax
1436	validation cohort	52	Male	20.7	No	Right-sided	Smoking time>10years	No	Yes	Yes	Yes	No	Large	Yes	No	No	No	Yes	secondary spontaneous pneumothorax
1437	validation cohort	52	Male	14.8	No	Right-sided	Smoking time>10years	No	Yes	No	Yes	No	Large	No	No	Yes	No	Yes	secondary spontaneous pneumothorax
1438	validation cohort	52	Male	27.4	No	Right-sided	Smoking time>10years	No	Yes	Yes	No	No	Large	No	No	No	Yes	Yes	secondary spontaneous pneumothorax
1439	validation cohort	52	Male	19.1	Yes	Left-sided	Smoking time>10years	Yes	Yes	No	No	No	Large	No	No	No	No	Yes	secondary spontaneous pneumothorax
1440	validation cohort	52	female	21.5	No	Right-sided	Smoking time>10years	No	Yes	No	No	No	Large	No	No	No	No	Yes	primary spontaneous pneumothorax
1441	validation cohort	52	Male	24.4	No	Right-sided	Smoking time>10years	No	Yes	No	No	No	Large	No	No	Yes	No	Yes	primary spontaneous pneumothorax
1442	validation cohort	52	female	27.5	No	Left-sided	Smoking time>10years	No	No	No	Yes	No	Large	No	No	No	No	Yes	secondary spontaneous pneumothorax
1443	validation cohort	51	Male	24.7	No	Left-sided	Smoking time>10years	No	Yes	No	No	No	Moderate	No	No	No	No	Yes	primary spontaneous pneumothorax
1444	validation cohort	49	Male	27.1	No	Right-sided	Smoking time>10years	No	Yes	No	No	No	Moderate	No	No	No	No	Yes	primary spontaneous pneumothorax
1445	validation cohort	46	female	27.9	No	Left-sided	Smoking time>10years	No	Yes	No	No	No	Large	No	No	No	No	Yes	primary spontaneous pneumothorax
1446	validation cohort	46	Male	25.2	No	Left-sided	Smoking time>10years	No	Yes	No	No	No	Large	No	No	No	No	Yes	primary spontaneous pneumothorax
1447	validation cohort	46	Male	25.3	No	Left-sided	Smoking time>10years	No	Yes	No	No	No	Large	No	Yes	No	No	Yes	primary spontaneous pneumothorax
1448	validation cohort	46	Male	32.9	Yes	Left-sided	Smoking time>10years	No	Yes	No	No	No	Large	Yes	No	No	No	Yes	primary spontaneous pneumothorax
1449	validation cohort	46	female	23.8	No	Right-sided	Smoking time>10years	No	Yes	No	No	No	Moderate	No	No	No	No	Yes	primary spontaneous pneumothorax
1450	validation cohort	46	Male	26.5	No	Left-sided	Smoking time>10years	No	Yes	No	No	No	Moderate	No	No	No	No	Yes	primary spontaneous pneumothorax
1451	validation cohort	46	Male	30.1	Yes	Left-sided	Smoking time>10years	No	Yes	No	No	No	Moderate	No	No	No	No	Yes	primary spontaneous pneumothorax
1452	validation cohort	46	Male	27.4	No	Right-sided	Smoking time>10years	No	Yes	No	No	No	Small	No	No	No	No	Yes	primary spontaneous pneumothorax
1453	validation cohort	46	Male	27.9	Yes	Left-sided	Smoking time>10years	No	No	No	No	No	Small	No	Yes	No	No	Yes	primary spontaneous pneumothorax
1454	validation cohort	45	female	21.6	No	Right-sided	Smoking time>10years	No	Yes	No	Yes	No	Large	No	No	No	No	Yes	secondary spontaneous pneumothorax
1455	validation cohort	45	female	25.7	No	Right-sided	Smoking time>10years	No	Yes	No	No	No	Large	No	No	No	No	Yes	primary spontaneous pneumothorax
1456	validation cohort	45	Male	18.6	No	Left-sided	Smoking time>10years	No	No	No	No	No	Small	No	No	No	No	Yes	primary spontaneous pneumothorax
1457	validation cohort	44	female	22	No	Right-sided	Smoking time>10years	No	Yes	Yes	Yes	No	Large	No	No	No	No	Yes	secondary spontaneous pneumothorax
1458	validation cohort	44	Male	32.6	No	Left-sided	Smoking time>10years	No	Yes	No	No	No	Large	No	No	No	No	Yes	primary spontaneous pneumothorax
1459	validation cohort	44	Male	32.8	Yes	Left-sided	Smoking time>10years	No	No	No	No	No	Large	No	No	No	No	Yes	primary spontaneous pneumothorax
1460	validation cohort	43	Male	34.5	No	Left-sided	Smoking time>10years	No	Yes	No	No	No	Large	No	No	No	No	Yes	primary spontaneous pneumothorax
1461	validation cohort	43	female	26	No	Left-sided	Smoking time>10years	No	Yes	No	No	No	Large	No	No	No	No	Yes	primary spontaneous pneumothorax
1462	validation cohort	43	Male	22.7	No	Left-sided	Smoking time>10years	No	Yes	No	Yes	No	Moderate	Yes	Yes	No	No	Yes	secondary spontaneous pneumothorax
1463	validation cohort	43	female	24.3	No	Right-sided	Smoking time>10years	No	Yes	No	No	No	Moderate	No	No	No	No	Yes	primary spontaneous pneumothorax
1464	validation cohort	43	female	23.1	No	Left-sided	Smoking time>10years	No	Yes	No	No	No	Moderate	Yes	No	No	No	Yes	primary spontaneous pneumothorax
1465	validation cohort	43	Male	20.8	No	Left-sided	Smoking time>10years	No	Yes	No	No	No	Small	No	No	No	No	Yes	primary spontaneous pneumothorax
1466	validation cohort	42	female	26.6	No	Left-sided	Smoking time>10years	Yes	Yes	No	No	No	Large	No	No	No	No	Yes	secondary spontaneous pneumothorax
1467	validation cohort	42	Male	15	No	Right-sided	Smoking time>10years	No	Yes	No	No	No	Large	No	No	No	Yes	Yes	primary spontaneous pneumothorax
1468	validation cohort	42	female	19.3	No	Right-sided	Smoking time>10years	No	Yes	No	No	No	Large	Yes	No	No	No	Yes	primary spontaneous pneumothorax
1469	validation cohort	42	Male	23.1	No	Right-sided	Smoking time>10years	No	Yes	Yes	No	No	Moderate	No	No	No	No	Yes	secondary spontaneous pneumothorax
1470	validation cohort	42	Male	28.1	No	Right-sided	Smoking time>10years	No	Yes	No	No	No	Small	Yes	No	No	No	Yes	primary spontaneous pneumothorax
1471	validation cohort	41	Male	32.6	No	Left-sided	Smoking time>10years	No	Yes	No	No	No	Large	No	No	No	No	Yes	primary spontaneous pneumothorax
1472	validation cohort	41	Male	20	No	Left-sided	Smoking time>10years	No	Yes	No	No	No	Small	No	No	No	No	Yes	primary spontaneous pneumothorax
1473	validation cohort	40	Male	24.3	No	Left-sided	Smoking time>10years	No	Yes	No	No	No	Small	No	No	No	No	Yes	primary spontaneous pneumothorax
1474	validation cohort	80	Male	28.6	No	Right-sided	Smoking time>10years	No	Yes	No	No	Yes	Large	No	Yes	No	No	No	secondary spontaneous pneumothorax
1475	validation cohort	79	Male	17	No	Right-sided	Smoking time>10years	No	Yes	No	No	Yes	Large	No	No	No	No	No	secondary spontaneous pneumothorax
1476	validation cohort	73	Male	23.7	No	Right-sided	Smoking time>10years	No	Yes	No	No	No	Large	No	No	No	Yes	No	primary spontaneous pneumothorax
1477	validation cohort	71	female	16	Yes	Right-sided	Smoking time>10years	No	Yes	No	No	Yes	Large	No	Yes	Yes	No	No	secondary spontaneous pneumothorax
1478	validation cohort	61	female	24.9	No	Left-sided	Smoking time>10years	No	Yes	No	No	No	Large	Yes	No	No	No	No	primary spontaneous pneumothorax
1479	validation cohort	45	female	21.4	No	Right-sided	Smoking time>10years	No	No	No	No	No	Large	No	No	No	No	No	primary spontaneous pneumothorax
1480	validation cohort	45	female	27.4	No	Right-sided	Smoking time>10years	No	No	No	No	No	Large	No	No	No	No	No	primary spontaneous pneumothorax
1481	validation cohort	41	female	22.2	No	Left-sided	Smoking time>10years	No	No	No	No	No	Large	No	No	No	No	No	primary spontaneous pneumothorax
1482	validation cohort	41	female	25.5	No	Right-sided	Smoking time>10years	No	No	No	No	No	Large	No	No	No	No	No	primary spontaneous pneumothorax
1483	validation cohort	38	female	26.1	No	Left-sided	Smoking time>10years	No	No	No	No	No	Large	No	Yes	No	No	No	primary spontaneous pneumothorax
1484	validation cohort	36	female	22.6	No	Left-sided	Smoking time>10years	No	No	No	No	No	Large	No	No	No	Yes	No	primary spontaneous pneumothorax
1485	validation cohort	33	Male	39.3	No	Left-sided	Smoking time>10years	No	No	No	No	No	Large	No	No	No	No	No	primary spontaneous pneumothorax
1486	validation cohort	27	Male	25.5	No	Right-sided	Smoking time>10years	No	No	No	No	No	Large	No	No	No	No	No	primary spontaneous pneumothorax
1487	validation cohort	26	female	22.5	No	Left-sided	Smoking time>10years	No	Yes	No	No	No	Large	No	No	No	No	No	primary spontaneous pneumothorax
1488	validation cohort	45	female	24.7	No	Right-sided	Smoking time≤10years	No	Yes	No	No	No	Large	No	No	No	No	No	primary spontaneous pneumothorax
1489	validation cohort	73	female	21.8	No	Right-sided	No smoking	No	Yes	Yes	No	Yes	Large	Yes	No	No	No	No	secondary spontaneous pneumothorax
1490	validation cohort	63	Male	22.8	No	Right-sided	No smoking	No	Yes	No	No	No	Large	No	No	No	Yes	No	primary spontaneous pneumothorax
1491	validation cohort	44	female	20.9	No	Left-sided	No smoking	No	Yes	Yes	No	Yes	Large	No	No	No	No	No	secondary spontaneous pneumothorax
1492	validation cohort	23	female	23.5	No	Left-sided	No smoking	No	Yes	No	No	No	Large	Yes	No	No	No	No	primary spontaneous pneumothorax
1493	validation cohort	20	Male	35.1	No	Left-sided	No smoking	No	Yes	No	No	No	Large	No	No	No	No	No	primary spontaneous pneumothorax
1494	validation cohort	40	Male	25.9	No	Left-sided	Smoking time>10years	No	Yes	No	No	No	Small	No	No	No	No	Yes	primary spontaneous pneumothorax
1495	validation cohort	39	Male	24.4	No	Left-sided	Smoking time>10years	No	Yes	No	No	No	Moderate	No	No	No	No	Yes	primary spontaneous pneumothorax
1496	validation cohort	37	Male	24.9	No	Left-sided	Smoking time>10years	No	Yes	No	Yes	No	Large	No	No	No	No	Yes	secondary spontaneous pneumothorax
1497	validation cohort	37	female	18.5	No	Left-sided	Smoking time>10years	No	Yes	No	No	No	Large	No	Yes	No	No	Yes	primary spontaneous pneumothorax
1498	validation cohort	37	Male	24.8	No	Right-sided	Smoking time>10years	No	Yes	No	No	No	Large	No	No	No	No	Yes	primary spontaneous pneumothorax
1499	validation cohort	37	female	16.9	No	Right-sided	Smoking time>10years	No	Yes	No	No	No	Moderate	No	No	No	No	Yes	primary spontaneous pneumothorax
1500	validation cohort	35	Male	24.6	No	Left-sided	Smoking time>10years	No	Yes	No	No	No	Moderate	No	No	No	No	Yes	primary spontaneous pneumothorax
1501	validation cohort	34	Male	26	No	Right-sided	Smoking time>10years	No	Yes	No	Yes	No	Large	Yes	No	No	No	Yes	secondary spontaneous pneumothorax
1502	validation cohort	34	Male	35.2	No	Right-sided	Smoking time>10years	No	Yes	No	Yes	No	Large	No	Yes	No	No	Yes	secondary spontaneous pneumothorax
1503	validation cohort	34	Male	16.8	No	Left-sided	Smoking time>10years	No	Yes	No	Yes	No	Moderate	No	No	No	Yes	Yes	secondary spontaneous pneumothorax
1504	validation cohort	33	Male	23.9	Yes	Left-sided	Smoking time>10years	No	Yes	No	No	No	Large	No	No	Yes	No	Yes	primary spontaneous pneumothorax
1505	validation cohort	33	Male	28.2	Yes	Left-sided	Smoking time>10years	No	Yes	No	No	No	Large	No	No	No	No	Yes	primary spontaneous pneumothorax
1506	validation cohort	33	Male	22.4	No	Right-sided	Smoking time>10years	No	Yes	No	No	No	Moderate	No	No	No	No	Yes	primary spontaneous pneumothorax
1507	validation cohort	41	Male	23.9	Yes	Left-sided	Smoking time>10years	No	No	No	No	No	Large	No	No	No	Yes	No	primary spontaneous pneumothorax
1508	validation cohort	77	Male	17	No	Right-sided	Smoking time≤10years	Yes	No	No	No	No	Large	No	No	No	No	No	secondary spontaneous pneumothorax
1509	validation cohort	64	Male	28.3	No	Left-sided	Smoking time≤10years	Yes	No	No	No	No	Large	No	No	No	Yes	No	secondary spontaneous pneumothorax
1510	validation cohort	54	female	27.3	No	Right-sided	Smoking time≤10years	No	No	Yes	No	No	Large	No	No	No	No	No	secondary spontaneous pneumothorax
1511	validation cohort	48	female	19.1	Yes	Left-sided	Smoking time≤10years	No	No	No	No	No	Large	No	No	No	No	No	primary spontaneous pneumothorax
1512	validation cohort	47	Male	28	Yes	Left-sided	Smoking time≤10years	No	No	No	No	No	Large	No	No	No	No	No	primary spontaneous pneumothorax
1513	validation cohort	47	Male	24.8	No	Left-sided	Smoking time≤10years	No	No	No	No	No	Large	No	No	No	No	No	primary spontaneous pneumothorax
1514	validation cohort	46	Male	23.7	No	Right-sided	Smoking time≤10years	No	No	No	No	No	Large	No	No	No	No	No	primary spontaneous pneumothorax
1515	validation cohort	45	female	23.5	No	Right-sided	Smoking time≤10years	No	No	Yes	No	Yes	Large	No	No	No	No	No	secondary spontaneous pneumothorax
1516	validation cohort	45	Male	26.8	No	Right-sided	Smoking time≤10years	No	No	No	No	No	Large	No	No	No	No	No	primary spontaneous pneumothorax
1517	validation cohort	44	Male	29.2	No	Left-sided	Smoking time≤10years	No	No	No	No	No	Large	No	No	Yes	No	No	primary spontaneous pneumothorax
1518	validation cohort	42	female	26	No	Left-sided	Smoking time≤10years	Yes	No	No	No	No	Large	No	No	No	No	No	secondary spontaneous pneumothorax
1519	validation cohort	42	female	23.1	No	Right-sided	Smoking time≤10years	No	No	No	No	No	Large	No	No	No	No	No	primary spontaneous pneumothorax
1520	validation cohort	33	female	23.9	No	Left-sided	Smoking time≤10years	No	No	No	No	No	Large	No	No	No	No	No	primary spontaneous pneumothorax
1521	validation cohort	32	Male	29.1	No	Right-sided	Smoking time≤10years	No	No	No	No	No	Large	No	No	No	Yes	No	primary spontaneous pneumothorax
1522	validation cohort	28	Male	26.4	No	Right-sided	Smoking time≤10years	Yes	No	No	No	No	Large	No	No	No	No	No	secondary spontaneous pneumothorax
1523	validation cohort	68	female	20.7	Yes	Right-sided	No smoking	No	No	No	No	Yes	Large	Yes	No	No	No	No	secondary spontaneous pneumothorax
1524	validation cohort	58	Male	24.5	No	Left-sided	No smoking	No	No	Yes	No	No	Large	No	Yes	No	No	No	secondary spontaneous pneumothorax
1525	validation cohort	53	female	21.1	No	Left-sided	No smoking	Yes	No	No	No	No	Large	No	No	No	No	No	secondary spontaneous pneumothorax
1526	validation cohort	47	Male	34.9	No	Right-sided	No smoking	No	No	Yes	No	No	Large	No	No	Yes	Yes	No	secondary spontaneous pneumothorax
1527	validation cohort	47	Male	24.9	No	Right-sided	No smoking	No	No	No	No	No	Large	No	No	No	No	No	primary spontaneous pneumothorax
1528	validation cohort	46	female	23.4	No	Left-sided	No smoking	Yes	No	Yes	No	No	Large	No	No	No	No	No	secondary spontaneous pneumothorax
1529	validation cohort	45	female	18.6	Yes	Right-sided	No smoking	No	No	Yes	No	No	Large	No	No	No	No	No	secondary spontaneous pneumothorax
1530	validation cohort	45	female	23	No	Left-sided	No smoking	No	No	No	No	No	Large	No	No	No	No	No	primary spontaneous pneumothorax
1531	validation cohort	45	female	24	No	Left-sided	No smoking	No	No	Yes	No	Yes	Large	No	No	No	Yes	No	secondary spontaneous pneumothorax
1532	validation cohort	44	female	22.6	No	Right-sided	No smoking	No	No	No	No	No	Large	No	No	No	No	No	primary spontaneous pneumothorax
1533	validation cohort	44	Male	26.3	No	Right-sided	No smoking	No	No	No	No	No	Large	No	No	No	No	No	primary spontaneous pneumothorax
1534	validation cohort	40	Male	24.8	No	Left-sided	No smoking	No	No	No	No	No	Large	No	No	No	No	No	primary spontaneous pneumothorax
1535	validation cohort	37	Male	20.5	No	Left-sided	No smoking	No	No	No	No	No	Large	No	No	No	No	No	primary spontaneous pneumothorax
1536	validation cohort	28	Male	33.6	No	Left-sided	No smoking	No	No	No	No	No	Large	No	No	No	No	No	primary spontaneous pneumothorax
1537	validation cohort	21	Male	31	No	Left-sided	No smoking	No	No	No	No	No	Large	No	No	No	No	No	primary spontaneous pneumothorax
1538	validation cohort	21	female	22	No	Left-sided	No smoking	No	No	No	No	No	Large	No	No	No	No	No	primary spontaneous pneumothorax
1539	validation cohort	18	Male	19.9	Yes	Left-sided	No smoking	No	No	No	No	No	Large	Yes	No	No	No	No	primary spontaneous pneumothorax
1540	validation cohort	32	Male	24.1	No	Left-sided	Smoking time>10years	No	Yes	No	No	No	Large	No	Yes	No	No	Yes	primary spontaneous pneumothorax
1541	validation cohort	29	Male	22.5	No	Left-sided	Smoking time>10years	No	Yes	No	No	No	Large	No	No	No	No	Yes	primary spontaneous pneumothorax
1542	validation cohort	23	Male	20.7	No	Left-sided	Smoking time>10years	No	Yes	No	No	No	Large	No	No	Yes	No	Yes	primary spontaneous pneumothorax
1543	validation cohort	79	female	23.2	No	Left-sided	Smoking time≤10years	No	No	No	No	Yes	Moderate	No	No	Yes	No	Yes	secondary spontaneous pneumothorax
1544	validation cohort	77	Male	28.4	No	Right-sided	Smoking time≤10years	No	No	No	No	Yes	Moderate	No	No	No	No	Yes	secondary spontaneous pneumothorax
1545	validation cohort	73	Male	28.8	No	Left-sided	Smoking time≤10years	No	No	No	Yes	No	Moderate	No	No	No	No	Yes	secondary spontaneous pneumothorax
1546	validation cohort	58	female	20	No	Left-sided	No smoking	No	Yes	No	Yes	No	Moderate	No	No	No	No	No	secondary spontaneous pneumothorax
1547	validation cohort	70	Male	15.2	No	Right-sided	Smoking time≤10years	No	Yes	No	Yes	No	Moderate	No	Yes	Yes	No	Yes	secondary spontaneous pneumothorax
1548	validation cohort	69	female	20.2	No	Left-sided	Smoking time≤10years	No	Yes	No	No	No	Moderate	No	No	Yes	No	Yes	primary spontaneous pneumothorax
1549	validation cohort	59	Male	29.8	No	Right-sided	Smoking time≤10years	No	No	No	Yes	Yes	Moderate	No	No	No	No	Yes	secondary spontaneous pneumothorax
1550	validation cohort	57	Male	22.3	No	Right-sided	Smoking time≤10years	No	No	No	Yes	No	Moderate	No	No	Yes	No	Yes	secondary spontaneous pneumothorax
1551	validation cohort	55	female	23.1	No	Left-sided	Smoking time≤10years	No	No	Yes	No	No	Moderate	No	No	No	No	Yes	secondary spontaneous pneumothorax
1552	validation cohort	52	Male	22.6	No	Right-sided	Smoking time≤10years	No	Yes	No	Yes	No	Moderate	No	No	No	No	Yes	secondary spontaneous pneumothorax
1553	validation cohort	48	Male	28	No	Right-sided	Smoking time≤10years	Yes	No	No	No	No	Moderate	No	No	No	No	Yes	secondary spontaneous pneumothorax
1554	validation cohort	48	Male	36	No	Right-sided	Smoking time≤10years	No	No	No	No	No	Moderate	No	No	No	No	Yes	primary spontaneous pneumothorax
1555	validation cohort	53	Male	31	Yes	Right-sided	Smoking time>10years	No	No	No	Yes	No	Moderate	No	No	No	No	No	secondary spontaneous pneumothorax
1556	validation cohort	61	Male	23.8	No	Left-sided	Smoking time≤10years	No	No	No	Yes	Yes	Moderate	No	No	No	Yes	No	secondary spontaneous pneumothorax
1557	validation cohort	42	Male	31.6	No	Left-sided	Smoking time≤10years	No	No	No	Yes	No	Moderate	No	No	No	No	No	secondary spontaneous pneumothorax
1558	validation cohort	41	female	23.9	Yes	Left-sided	Smoking time≤10years	No	No	No	Yes	No	Moderate	No	No	No	No	No	secondary spontaneous pneumothorax
1559	validation cohort	80	Male	27.9	No	Right-sided	No smoking	No	No	No	Yes	No	Moderate	No	No	No	No	No	secondary spontaneous pneumothorax
1560	validation cohort	80	female	15.4	No	Left-sided	No smoking	No	No	No	Yes	No	Moderate	No	No	No	No	No	secondary spontaneous pneumothorax
1561	validation cohort	71	Male	23.4	No	Left-sided	No smoking	No	No	No	Yes	Yes	Moderate	No	No	No	No	No	secondary spontaneous pneumothorax
1562	validation cohort	45	Male	27.6	Yes	Left-sided	No smoking	No	No	No	Yes	No	Moderate	No	No	No	No	No	secondary spontaneous pneumothorax
1563	validation cohort	43	Male	20.8	No	Right-sided	No smoking	No	No	No	No	No	Moderate	Yes	Yes	No	No	No	primary spontaneous pneumothorax
1564	validation cohort	26	female	21.4	No	Left-sided	No smoking	No	No	No	No	No	Moderate	Yes	No	No	No	No	primary spontaneous pneumothorax
1565	validation cohort	19	Male	21.3	No	Left-sided	No smoking	Yes	No	No	No	No	Moderate	No	Yes	No	Yes	No	secondary spontaneous pneumothorax
1566	validation cohort	44	Male	20.4	No	Right-sided	Smoking time≤10years	No	No	No	No	No	Moderate	No	No	No	No	Yes	primary spontaneous pneumothorax
1567	validation cohort	42	female	21.8	No	Left-sided	Smoking time≤10years	No	No	No	No	No	Moderate	Yes	No	No	No	Yes	primary spontaneous pneumothorax
1568	validation cohort	39	female	19.8	No	Right-sided	Smoking time≤10years	No	No	No	No	No	Moderate	No	No	Yes	No	Yes	primary spontaneous pneumothorax
1569	validation cohort	32	female	21.9	No	Right-sided	Smoking time≤10years	No	No	No	No	No	Moderate	No	No	Yes	Yes	Yes	primary spontaneous pneumothorax
1570	validation cohort	31	female	21.1	No	Right-sided	Smoking time≤10years	No	No	No	No	No	Moderate	No	Yes	Yes	No	Yes	primary spontaneous pneumothorax
1571	validation cohort	27	Male	22.7	No	Right-sided	Smoking time≤10years	No	No	No	No	No	Moderate	No	No	No	No	Yes	primary spontaneous pneumothorax
1572	validation cohort	90	Male	26.3	Yes	Left-sided	Smoking time>10years	No	No	No	No	No	Large	Yes	No	No	No	Yes	primary spontaneous pneumothorax
1573	validation cohort	86	Male	25.9	Yes	Right-sided	Smoking time>10years	No	Yes	No	No	No	Small	No	No	No	No	Yes	primary spontaneous pneumothorax
1574	validation cohort	81	Male	28.4	No	Right-sided	Smoking time>10years	No	No	Yes	No	No	Small	No	No	No	No	Yes	secondary spontaneous pneumothorax
1575	validation cohort	79	female	23.6	No	Left-sided	Smoking time>10years	No	No	No	No	No	Large	No	No	No	Yes	Yes	primary spontaneous pneumothorax
1576	validation cohort	78	female	16.5	No	Left-sided	Smoking time>10years	No	No	Yes	Yes	No	Large	No	No	No	No	Yes	secondary spontaneous pneumothorax
1577	validation cohort	78	female	24.1	No	Left-sided	Smoking time>10years	No	No	No	Yes	No	Large	No	No	No	No	Yes	secondary spontaneous pneumothorax
1578	validation cohort	78	Male	20.9	No	Left-sided	Smoking time>10years	No	Yes	No	No	No	Large	No	Yes	No	No	Yes	primary spontaneous pneumothorax
1579	validation cohort	78	Male	21.7	No	Left-sided	Smoking time>10years	No	Yes	No	No	Yes	Small	No	No	No	No	Yes	secondary spontaneous pneumothorax
1580	validation cohort	77	female	23.4	No	Left-sided	Smoking time>10years	No	No	Yes	No	No	Moderate	Yes	No	No	No	Yes	secondary spontaneous pneumothorax
1581	validation cohort	77	female	23.1	No	Left-sided	Smoking time>10years	No	No	No	Yes	No	Large	No	No	No	No	Yes	secondary spontaneous pneumothorax
1582	validation cohort	76	Male	22.9	No	Right-sided	Smoking time>10years	No	Yes	No	No	Yes	Moderate	No	No	No	Yes	Yes	secondary spontaneous pneumothorax
1583	validation cohort	75	female	19	No	Right-sided	Smoking time>10years	No	No	No	Yes	No	Moderate	No	No	No	No	Yes	secondary spontaneous pneumothorax
1584	validation cohort	74	female	19.7	No	Right-sided	Smoking time>10years	Yes	No	Yes	No	No	Moderate	Yes	No	Yes	No	Yes	secondary spontaneous pneumothorax
1585	validation cohort	72	Male	28.1	No	Right-sided	Smoking time>10years	No	No	No	No	No	Small	Yes	No	No	No	Yes	primary spontaneous pneumothorax
1586	validation cohort	71	Male	24.4	No	Right-sided	Smoking time>10years	No	No	No	No	No	Moderate	No	No	No	No	Yes	primary spontaneous pneumothorax
1587	validation cohort	70	Male	23.9	No	Left-sided	Smoking time>10years	No	No	No	Yes	No	Large	No	No	No	No	Yes	secondary spontaneous pneumothorax
1588	validation cohort	75	female	21.5	No	Left-sided	Smoking time>10years	No	Yes	Yes	No	No	Moderate	No	No	Yes	No	No	secondary spontaneous pneumothorax
1589	validation cohort	73	Male	26.9	No	Right-sided	Smoking time>10years	No	Yes	No	No	Yes	Moderate	No	No	No	No	No	secondary spontaneous pneumothorax
1590	validation cohort	46	Male	27.6	No	Right-sided	Smoking time>10years	No	No	No	No	No	Moderate	No	No	No	No	No	primary spontaneous pneumothorax
1591	validation cohort	39	Male	27.7	No	Right-sided	Smoking time>10years	No	No	No	No	No	Moderate	No	No	Yes	Yes	No	primary spontaneous pneumothorax
1592	validation cohort	37	Male	37	No	Right-sided	Smoking time>10years	No	No	No	No	No	Moderate	No	No	No	No	No	primary spontaneous pneumothorax
1593	validation cohort	32	Male	24.7	No	Right-sided	Smoking time>10years	No	No	No	No	No	Moderate	No	Yes	No	No	No	primary spontaneous pneumothorax
1594	validation cohort	31	Male	28.7	No	Right-sided	Smoking time>10years	No	No	No	No	No	Moderate	Yes	No	No	No	No	primary spontaneous pneumothorax
1595	validation cohort	46	Male	25.4	No	Left-sided	Smoking time≤10years	No	Yes	No	No	No	Moderate	No	No	No	No	No	primary spontaneous pneumothorax
1596	validation cohort	42	Male	34.1	No	Right-sided	Smoking time≤10years	No	Yes	No	No	No	Moderate	No	No	No	No	No	primary spontaneous pneumothorax
1597	validation cohort	39	Male	23.7	No	Left-sided	Smoking time≤10years	No	Yes	No	No	No	Moderate	No	No	No	No	No	primary spontaneous pneumothorax
1598	validation cohort	37	Male	19.9	No	Right-sided	Smoking time≤10years	Yes	Yes	No	No	No	Moderate	No	No	No	No	No	secondary spontaneous pneumothorax
1599	validation cohort	58	female	24.9	No	Left-sided	No smoking	No	Yes	No	No	No	Moderate	No	No	No	No	No	primary spontaneous pneumothorax
1600	validation cohort	46	female	26.5	No	Right-sided	No smoking	No	Yes	Yes	No	No	Moderate	No	No	No	No	No	secondary spontaneous pneumothorax
1601	validation cohort	39	Male	29.4	Yes	Left-sided	No smoking	Yes	Yes	No	No	No	Moderate	No	No	No	No	No	secondary spontaneous pneumothorax
1602	validation cohort	39	female	23.7	No	Right-sided	No smoking	No	Yes	No	No	No	Moderate	No	No	No	No	No	primary spontaneous pneumothorax
1603	validation cohort	37	Male	30.5	No	Right-sided	No smoking	No	Yes	No	No	No	Moderate	No	No	No	No	No	primary spontaneous pneumothorax
1604	validation cohort	30	Male	24.8	No	Left-sided	No smoking	No	Yes	No	No	No	Moderate	No	No	Yes	No	No	primary spontaneous pneumothorax
1605	validation cohort	19	Male	23.4	No	Left-sided	No smoking	No	Yes	No	No	No	Moderate	Yes	No	No	No	No	primary spontaneous pneumothorax
1606	validation cohort	69	female	18.9	No	Right-sided	Smoking time>10years	No	Yes	No	No	No	Large	No	No	No	No	Yes	primary spontaneous pneumothorax
1607	validation cohort	69	female	22.1	No	Right-sided	Smoking time>10years	Yes	No	No	Yes	No	Moderate	No	No	No	No	Yes	secondary spontaneous pneumothorax
1608	validation cohort	68	Male	35.1	No	Right-sided	Smoking time>10years	Yes	No	No	Yes	No	Moderate	No	No	No	No	Yes	secondary spontaneous pneumothorax
1609	validation cohort	68	Male	23.7	No	Left-sided	Smoking time>10years	No	No	No	No	No	Moderate	No	No	No	No	Yes	primary spontaneous pneumothorax
1610	validation cohort	68	Male	29	No	Left-sided	Smoking time>10years	No	Yes	No	No	No	Small	No	Yes	No	No	Yes	primary spontaneous pneumothorax
1611	validation cohort	68	female	15.6	No	Left-sided	Smoking time>10years	No	Yes	No	No	No	Small	No	No	No	No	Yes	primary spontaneous pneumothorax
1612	validation cohort	63	Male	22.8	No	Right-sided	Smoking time>10years	No	No	No	Yes	No	Large	No	No	No	No	Yes	secondary spontaneous pneumothorax
1613	validation cohort	63	Male	19.4	No	Left-sided	Smoking time>10years	No	No	No	Yes	No	Large	Yes	No	No	No	Yes	secondary spontaneous pneumothorax
1614	validation cohort	62	Male	34.8	No	Right-sided	Smoking time>10years	No	Yes	No	No	No	Small	No	No	No	Yes	Yes	primary spontaneous pneumothorax
1615	validation cohort	61	Male	28.5	No	Right-sided	Smoking time>10years	No	Yes	No	No	No	Large	No	No	No	No	Yes	primary spontaneous pneumothorax
1616	validation cohort	61	female	19.2	No	Right-sided	Smoking time>10years	No	Yes	No	Yes	No	Small	No	No	No	No	Yes	secondary spontaneous pneumothorax
1617	validation cohort	60	Male	21	No	Right-sided	Smoking time>10years	No	No	No	Yes	No	Large	No	No	No	No	Yes	secondary spontaneous pneumothorax
1618	validation cohort	59	female	25.1	No	Right-sided	Smoking time>10years	No	Yes	No	Yes	No	Large	No	No	No	No	Yes	secondary spontaneous pneumothorax
1619	validation cohort	58	female	15.7	No	Right-sided	Smoking time>10years	Yes	Yes	No	Yes	Yes	Large	No	No	No	No	Yes	secondary spontaneous pneumothorax
1620	validation cohort	58	Male	32.9	No	Right-sided	Smoking time>10years	No	No	No	No	No	Moderate	No	No	No	No	Yes	primary spontaneous pneumothorax
1621	validation cohort	57	Male	26.6	No	Right-sided	Smoking time>10years	No	No	No	No	No	Large	No	No	No	No	Yes	primary spontaneous pneumothorax
1622	validation cohort	57	Male	22.8	No	Right-sided	Smoking time>10years	No	No	No	Yes	No	Moderate	No	Yes	No	No	Yes	secondary spontaneous pneumothorax
1623	validation cohort	57	Male	21	No	Left-sided	Smoking time>10years	No	Yes	No	Yes	No	Small	No	No	No	No	Yes	secondary spontaneous pneumothorax
1624	validation cohort	57	female	22.9	No	Right-sided	Smoking time>10years	No	Yes	No	No	No	Small	No	No	No	No	Yes	primary spontaneous pneumothorax
1625	validation cohort	57	Male	30.4	Yes	Left-sided	Smoking time>10years	No	No	No	No	No	Small	No	No	No	No	Yes	primary spontaneous pneumothorax
1626	validation cohort	56	female	23.9	Yes	Left-sided	Smoking time>10years	No	No	No	Yes	No	Large	No	No	No	No	Yes	secondary spontaneous pneumothorax
1627	validation cohort	82	Male	18.8	No	Left-sided	Smoking time>10years	No	No	No	No	Yes	Moderate	No	No	No	No	No	secondary spontaneous pneumothorax
1628	validation cohort	62	female	20	No	Left-sided	Smoking time>10years	No	No	No	No	Yes	Moderate	No	Yes	No	No	No	secondary spontaneous pneumothorax
1629	validation cohort	50	Male	29.6	No	Right-sided	Smoking time>10years	No	No	No	No	No	Moderate	No	No	No	Yes	No	primary spontaneous pneumothorax
1630	validation cohort	46	female	21.2	No	Left-sided	Smoking time>10years	No	No	No	No	No	Moderate	No	No	No	No	No	primary spontaneous pneumothorax
1631	validation cohort	46	female	24.6	No	Left-sided	Smoking time>10years	No	No	No	No	Yes	Moderate	No	No	No	No	No	secondary spontaneous pneumothorax
1632	validation cohort	45	Male	19	No	Left-sided	Smoking time>10years	No	No	No	No	No	Moderate	No	No	No	No	No	primary spontaneous pneumothorax
1633	validation cohort	45	Male	23.6	No	Right-sided	Smoking time>10years	No	No	No	No	Yes	Moderate	No	No	No	No	No	secondary spontaneous pneumothorax
1634	validation cohort	42	female	19.2	No	Right-sided	Smoking time>10years	No	No	No	No	No	Moderate	No	Yes	Yes	No	No	primary spontaneous pneumothorax
1635	validation cohort	39	Male	17.3	No	Left-sided	Smoking time>10years	No	No	No	No	No	Moderate	No	No	No	No	No	primary spontaneous pneumothorax
1636	validation cohort	37	Male	27.9	No	Left-sided	Smoking time>10years	No	No	No	No	No	Moderate	No	No	No	No	No	primary spontaneous pneumothorax
1637	validation cohort	32	Male	29.3	No	Left-sided	Smoking time>10years	No	No	No	No	No	Moderate	No	No	No	No	No	primary spontaneous pneumothorax
1638	validation cohort	30	female	16.5	No	Left-sided	Smoking time>10years	No	No	No	No	No	Moderate	No	No	No	No	No	primary spontaneous pneumothorax
1639	validation cohort	69	Male	16.6	No	Right-sided	Smoking time≤10years	No	No	No	No	No	Moderate	Yes	No	No	No	No	primary spontaneous pneumothorax
1640	validation cohort	66	Male	28.1	No	Left-sided	Smoking time≤10years	No	No	No	No	No	Moderate	No	No	No	Yes	No	primary spontaneous pneumothorax
1641	validation cohort	61	female	14.7	No	Right-sided	Smoking time≤10years	No	No	No	No	No	Moderate	No	No	No	No	No	primary spontaneous pneumothorax
1642	validation cohort	47	female	22.2	No	Left-sided	Smoking time≤10years	No	No	No	No	No	Moderate	No	No	No	Yes	No	primary spontaneous pneumothorax
1643	validation cohort	46	Male	34.1	No	Right-sided	Smoking time≤10years	No	No	No	No	No	Moderate	No	No	No	No	No	primary spontaneous pneumothorax
1644	validation cohort	46	Male	23.7	No	Right-sided	Smoking time≤10years	No	No	No	No	No	Moderate	No	No	No	No	No	primary spontaneous pneumothorax
1645	validation cohort	43	female	22.7	No	Right-sided	Smoking time≤10years	No	No	Yes	No	No	Moderate	No	No	Yes	No	No	secondary spontaneous pneumothorax
1646	validation cohort	41	Male	23.4	No	Right-sided	Smoking time≤10years	No	No	No	No	No	Moderate	No	No	No	No	No	primary spontaneous pneumothorax
1647	validation cohort	41	Male	29	No	Right-sided	Smoking time≤10years	No	No	No	No	No	Moderate	No	No	No	Yes	No	primary spontaneous pneumothorax
1648	validation cohort	39	Male	22.5	No	Right-sided	Smoking time≤10years	No	No	No	No	No	Moderate	No	No	No	No	No	primary spontaneous pneumothorax
1649	validation cohort	37	Male	16.9	No	Left-sided	Smoking time≤10years	No	No	No	No	No	Moderate	No	No	No	No	No	primary spontaneous pneumothorax
1650	validation cohort	37	female	25	No	Right-sided	Smoking time≤10years	No	No	No	No	No	Moderate	No	No	No	No	No	primary spontaneous pneumothorax
1651	validation cohort	35	female	17.3	Yes	Left-sided	Smoking time≤10years	No	No	No	No	No	Moderate	No	No	No	No	No	primary spontaneous pneumothorax
1652	validation cohort	27	female	23.6	No	Left-sided	Smoking time≤10years	Yes	No	No	No	No	Moderate	No	No	No	No	No	secondary spontaneous pneumothorax
1653	validation cohort	24	Male	20.9	No	Right-sided	Smoking time≤10years	No	No	No	No	No	Moderate	No	No	No	No	No	primary spontaneous pneumothorax
1654	validation cohort	23	female	19	No	Right-sided	Smoking time≤10years	No	No	No	No	No	Moderate	No	No	No	No	No	primary spontaneous pneumothorax
1655	validation cohort	20	female	24	No	Left-sided	Smoking time≤10years	No	No	No	No	No	Moderate	No	No	No	No	No	primary spontaneous pneumothorax
1656	validation cohort	82	Male	20.5	Yes	Right-sided	No smoking	No	No	Yes	No	No	Moderate	No	No	No	No	No	secondary spontaneous pneumothorax
1657	validation cohort	82	Male	26.3	No	Right-sided	No smoking	No	No	No	No	No	Moderate	No	No	No	No	No	primary spontaneous pneumothorax
1658	validation cohort	81	Male	28.7	Yes	Right-sided	No smoking	No	No	No	No	Yes	Moderate	Yes	No	No	No	No	secondary spontaneous pneumothorax
1659	validation cohort	69	Male	29.2	No	Right-sided	No smoking	No	No	No	No	No	Moderate	No	Yes	No	No	No	primary spontaneous pneumothorax
1660	validation cohort	67	female	21.5	No	Right-sided	No smoking	No	No	Yes	No	No	Moderate	No	No	No	No	No	secondary spontaneous pneumothorax
1661	validation cohort	66	female	25.5	No	Right-sided	No smoking	No	No	No	No	No	Moderate	No	Yes	No	No	No	primary spontaneous pneumothorax
1662	validation cohort	64	female	23.3	No	Left-sided	No smoking	No	No	No	No	No	Moderate	No	No	No	No	No	primary spontaneous pneumothorax
1663	validation cohort	62	Male	21.3	No	Left-sided	No smoking	No	No	No	No	No	Moderate	No	No	Yes	No	No	primary spontaneous pneumothorax
1664	validation cohort	62	female	24.9	No	Right-sided	No smoking	No	No	No	No	No	Moderate	No	No	No	No	No	primary spontaneous pneumothorax
1665	validation cohort	48	Male	29.8	Yes	Right-sided	No smoking	No	No	Yes	No	Yes	Moderate	No	No	No	No	No	secondary spontaneous pneumothorax
1666	validation cohort	48	female	20.1	No	Right-sided	No smoking	No	No	No	No	No	Moderate	No	No	No	No	No	primary spontaneous pneumothorax
1667	validation cohort	48	female	27.7	No	Left-sided	No smoking	No	No	No	No	No	Moderate	No	No	No	No	No	primary spontaneous pneumothorax
1668	validation cohort	47	female	22.7	No	Right-sided	No smoking	No	No	No	No	No	Moderate	No	No	No	No	No	primary spontaneous pneumothorax
1669	validation cohort	47	female	28	No	Left-sided	No smoking	No	No	No	No	No	Moderate	No	No	No	No	No	primary spontaneous pneumothorax
1670	validation cohort	47	Male	22.5	No	Right-sided	No smoking	No	No	Yes	No	No	Moderate	No	Yes	Yes	No	No	secondary spontaneous pneumothorax
1671	validation cohort	45	Male	27.1	No	Left-sided	No smoking	No	No	No	No	No	Moderate	No	No	No	No	No	primary spontaneous pneumothorax
1672	validation cohort	45	female	27.3	No	Left-sided	No smoking	No	No	No	No	No	Moderate	No	No	No	Yes	No	primary spontaneous pneumothorax
1673	validation cohort	45	Male	30.3	No	Right-sided	No smoking	No	No	No	No	No	Moderate	No	No	No	No	No	primary spontaneous pneumothorax
1674	validation cohort	44	female	26.6	No	Right-sided	No smoking	No	No	No	No	No	Moderate	No	No	Yes	No	No	primary spontaneous pneumothorax
1675	validation cohort	44	Male	28.3	No	Right-sided	No smoking	No	No	No	No	No	Moderate	No	No	No	No	No	primary spontaneous pneumothorax
1676	validation cohort	41	Male	25.1	No	Left-sided	No smoking	No	No	No	No	No	Moderate	No	No	No	No	No	primary spontaneous pneumothorax
1677	validation cohort	41	Male	32.9	No	Left-sided	No smoking	No	No	Yes	No	No	Moderate	Yes	No	No	No	No	secondary spontaneous pneumothorax
1678	validation cohort	39	Male	27.2	No	Left-sided	No smoking	No	No	No	No	No	Moderate	No	No	No	No	No	primary spontaneous pneumothorax
1679	validation cohort	38	Male	28.1	No	Left-sided	No smoking	No	No	No	No	No	Moderate	No	No	Yes	No	No	primary spontaneous pneumothorax
1680	validation cohort	38	Male	22.3	No	Right-sided	No smoking	No	No	No	No	No	Moderate	No	No	No	No	No	primary spontaneous pneumothorax
1681	validation cohort	37	Male	25.5	No	Left-sided	No smoking	No	No	No	No	No	Moderate	No	No	No	No	No	primary spontaneous pneumothorax
1682	validation cohort	36	Male	29.8	No	Left-sided	No smoking	Yes	No	No	No	No	Moderate	No	No	No	No	No	secondary spontaneous pneumothorax
1683	validation cohort	33	Male	29.5	No	Left-sided	No smoking	No	No	No	No	No	Moderate	No	No	No	No	No	primary spontaneous pneumothorax
1684	validation cohort	32	female	27.3	No	Left-sided	No smoking	No	No	No	No	No	Moderate	Yes	No	Yes	No	No	primary spontaneous pneumothorax
1685	validation cohort	32	female	21.9	No	Right-sided	No smoking	No	No	No	No	No	Moderate	No	No	No	No	No	primary spontaneous pneumothorax
1686	validation cohort	31	Male	22.3	No	Left-sided	No smoking	No	No	No	No	No	Moderate	No	No	No	No	No	primary spontaneous pneumothorax
1687	validation cohort	26	female	27.9	No	Right-sided	No smoking	No	No	No	No	No	Moderate	No	No	No	No	No	primary spontaneous pneumothorax
1688	validation cohort	26	female	26.7	No	Right-sided	No smoking	No	No	No	No	No	Moderate	No	No	No	No	No	primary spontaneous pneumothorax
1689	validation cohort	25	Male	28.4	No	Right-sided	No smoking	No	No	No	No	No	Moderate	No	No	No	No	No	primary spontaneous pneumothorax
1690	validation cohort	23	female	26.9	Yes	Left-sided	No smoking	No	No	No	No	No	Moderate	No	No	No	No	No	primary spontaneous pneumothorax
1691	validation cohort	23	female	24.3	No	Left-sided	No smoking	No	No	No	No	No	Moderate	No	No	No	No	No	primary spontaneous pneumothorax
1692	validation cohort	23	female	20.1	Yes	Right-sided	No smoking	No	No	No	No	No	Moderate	Yes	No	No	No	No	primary spontaneous pneumothorax
1693	validation cohort	19	female	25.3	No	Right-sided	No smoking	No	No	No	No	No	Moderate	Yes	No	No	No	No	primary spontaneous pneumothorax
1694	validation cohort	18	Male	29	Yes	Left-sided	No smoking	No	No	No	No	No	Moderate	No	No	No	No	No	primary spontaneous pneumothorax
1695	validation cohort	18	female	27.8	No	Right-sided	No smoking	No	No	No	No	No	Moderate	No	No	No	No	No	primary spontaneous pneumothorax
1696	validation cohort	56	female	19.3	No	Left-sided	Smoking time>10years	No	No	No	Yes	No	Large	No	No	No	Yes	Yes	secondary spontaneous pneumothorax
1697	validation cohort	56	Male	23.8	No	Left-sided	Smoking time>10years	No	No	No	Yes	No	Large	No	No	Yes	No	Yes	secondary spontaneous pneumothorax
1698	validation cohort	35	female	27.4	No	Right-sided	Smoking time>10years	No	No	No	Yes	No	Small	No	No	No	No	No	secondary spontaneous pneumothorax
1699	validation cohort	61	female	15.7	No	Left-sided	Smoking time≤10years	No	Yes	No	Yes	Yes	Small	No	No	No	No	No	secondary spontaneous pneumothorax
1700	validation cohort	49	Male	25.8	No	Left-sided	No smoking	No	Yes	No	Yes	No	Small	No	Yes	No	No	No	secondary spontaneous pneumothorax
1701	validation cohort	51	female	25.9	Yes	Left-sided	Smoking time>10years	No	Yes	No	No	No	Large	No	No	No	No	Yes	primary spontaneous pneumothorax
1702	validation cohort	51	female	21.3	No	Right-sided	Smoking time>10years	No	Yes	No	No	No	Large	Yes	No	No	No	Yes	primary spontaneous pneumothorax
1703	validation cohort	50	female	23.3	No	Right-sided	Smoking time>10years	No	No	No	Yes	No	Large	No	No	No	No	Yes	secondary spontaneous pneumothorax
1704	validation cohort	50	Male	30.4	No	Right-sided	Smoking time>10years	No	No	Yes	No	No	Small	No	No	No	Yes	Yes	secondary spontaneous pneumothorax
1705	validation cohort	50	Male	31.3	No	Left-sided	Smoking time>10years	No	No	No	No	No	Small	No	No	No	No	Yes	primary spontaneous pneumothorax
1706	validation cohort	49	Male	30.2	No	Right-sided	Smoking time>10years	No	No	No	No	No	Moderate	No	No	Yes	No	Yes	primary spontaneous pneumothorax
1707	validation cohort	49	female	21.6	No	Right-sided	Smoking time>10years	No	No	No	No	No	Moderate	No	No	No	No	Yes	primary spontaneous pneumothorax
1708	validation cohort	48	Male	18.8	Yes	Left-sided	Smoking time>10years	No	No	No	No	No	Small	No	No	No	No	Yes	primary spontaneous pneumothorax
1709	validation cohort	43	female	24.5	No	Left-sided	Smoking time>10years	No	No	No	Yes	No	Small	No	No	Yes	Yes	No	secondary spontaneous pneumothorax
1710	validation cohort	42	Male	25.6	No	Right-sided	Smoking time>10years	No	No	No	Yes	No	Small	No	No	No	No	No	secondary spontaneous pneumothorax
1711	validation cohort	28	Male	27.5	Yes	Right-sided	Smoking time>10years	No	No	No	Yes	No	Small	No	No	No	No	No	secondary spontaneous pneumothorax
1712	validation cohort	58	Male	32.8	No	Left-sided	Smoking time≤10years	No	No	No	Yes	No	Small	No	Yes	No	No	No	secondary spontaneous pneumothorax
1713	validation cohort	79	female	22	No	Right-sided	No smoking	No	No	No	Yes	No	Small	No	No	No	No	No	secondary spontaneous pneumothorax
1714	validation cohort	44	female	25.3	No	Left-sided	No smoking	No	No	No	No	No	Small	Yes	No	Yes	No	No	primary spontaneous pneumothorax
1715	validation cohort	38	Male	29.7	No	Left-sided	No smoking	No	No	No	No	No	Small	No	No	No	No	No	primary spontaneous pneumothorax
1716	validation cohort	36	Male	17.2	No	Left-sided	No smoking	No	No	No	No	No	Small	No	No	No	No	No	primary spontaneous pneumothorax
1717	validation cohort	30	female	22.7	No	Left-sided	No smoking	No	No	No	No	No	Small	No	No	Yes	No	No	primary spontaneous pneumothorax
1718	validation cohort	47	Male	29.7	No	Left-sided	Smoking time>10years	No	No	No	Yes	No	Large	No	No	No	No	Yes	secondary spontaneous pneumothorax
1719	validation cohort	46	female	20.9	No	Right-sided	Smoking time>10years	No	Yes	No	No	No	Moderate	No	No	No	No	Yes	primary spontaneous pneumothorax
1720	validation cohort	46	female	26.3	No	Left-sided	Smoking time>10years	No	No	No	No	No	Moderate	Yes	No	No	No	Yes	primary spontaneous pneumothorax
1721	validation cohort	46	Male	33.6	No	Right-sided	Smoking time>10years	No	No	No	No	No	Small	No	No	No	No	Yes	primary spontaneous pneumothorax
1722	validation cohort	44	Male	32.5	No	Right-sided	Smoking time>10years	No	No	No	No	No	Moderate	No	No	Yes	No	Yes	primary spontaneous pneumothorax
1723	validation cohort	41	Male	24.7	No	Right-sided	Smoking time>10years	No	No	No	No	No	Moderate	No	No	No	No	Yes	primary spontaneous pneumothorax
1724	validation cohort	39	Male	33.9	No	Left-sided	Smoking time>10years	No	Yes	No	No	No	Small	No	No	No	No	Yes	primary spontaneous pneumothorax
1725	validation cohort	39	female	15.3	No	Left-sided	No smoking	No	No	No	No	No	Small	No	No	No	No	Yes	primary spontaneous pneumothorax
1726	validation cohort	38	Male	28.4	No	Left-sided	No smoking	No	No	No	No	No	Small	No	No	No	No	Yes	primary spontaneous pneumothorax
1727	validation cohort	33	Male	27.7	No	Left-sided	No smoking	No	Yes	No	No	No	Small	No	No	Yes	No	Yes	primary spontaneous pneumothorax
1728	validation cohort	32	Male	28.7	No	Right-sided	No smoking	No	Yes	No	No	No	Moderate	No	Yes	No	No	Yes	primary spontaneous pneumothorax
1729	validation cohort	32	female	18.9	No	Left-sided	No smoking	No	No	No	No	No	Small	No	No	No	No	Yes	primary spontaneous pneumothorax
1730	validation cohort	30	Male	26.5	No	Left-sided	No smoking	No	Yes	No	No	No	Large	No	No	No	No	Yes	primary spontaneous pneumothorax
1731	validation cohort	30	Male	30.2	No	Right-sided	No smoking	No	Yes	No	No	No	Large	No	No	No	No	Yes	primary spontaneous pneumothorax
1732	validation cohort	30	Male	22.8	No	Left-sided	No smoking	No	No	No	No	No	Large	No	No	No	No	Yes	primary spontaneous pneumothorax
1733	validation cohort	43	Male	28.9	No	Left-sided	Smoking time>10years	No	No	No	No	No	Small	No	No	No	No	No	primary spontaneous pneumothorax
1734	validation cohort	42	Male	20.6	Yes	Right-sided	Smoking time>10years	No	No	No	No	No	Small	No	No	No	No	No	primary spontaneous pneumothorax
1735	validation cohort	41	Male	21.8	No	Right-sided	Smoking time>10years	No	No	No	No	No	Small	No	No	No	No	No	primary spontaneous pneumothorax
1736	validation cohort	37	Male	26.1	No	Right-sided	Smoking time>10years	No	No	No	No	No	Small	No	No	No	No	No	primary spontaneous pneumothorax
1737	validation cohort	37	Male	21	No	Left-sided	Smoking time>10years	No	No	No	No	No	Small	Yes	No	No	No	No	primary spontaneous pneumothorax
1738	validation cohort	29	Male	30.4	No	Right-sided	Smoking time>10years	No	No	No	No	No	Small	No	No	No	Yes	No	primary spontaneous pneumothorax
1739	validation cohort	69	Male	22.8	No	Left-sided	Smoking time≤10years	No	Yes	Yes	No	No	Small	No	No	No	No	No	secondary spontaneous pneumothorax
1740	validation cohort	41	Male	16.7	No	Right-sided	Smoking time≤10years	No	Yes	No	No	No	Small	No	No	No	No	No	primary spontaneous pneumothorax
1741	validation cohort	72	Male	19.6	No	Right-sided	No smoking	No	Yes	No	No	No	Small	No	No	No	No	No	primary spontaneous pneumothorax
1742	validation cohort	50	Male	35.3	No	Left-sided	No smoking	No	Yes	No	No	No	Small	No	No	Yes	No	No	primary spontaneous pneumothorax
1743	validation cohort	45	Male	30.1	No	Left-sided	No smoking	No	Yes	No	No	No	Small	No	No	No	No	No	primary spontaneous pneumothorax
1744	validation cohort	36	Male	26.1	Yes	Right-sided	No smoking	No	Yes	No	No	No	Small	No	No	Yes	No	No	primary spontaneous pneumothorax
1745	validation cohort	33	female	22.4	No	Left-sided	No smoking	No	Yes	No	No	No	Small	No	No	No	No	No	primary spontaneous pneumothorax
1746	validation cohort	32	female	19.6	No	Left-sided	No smoking	No	Yes	No	No	No	Small	No	No	No	No	No	primary spontaneous pneumothorax
1747	validation cohort	30	Male	33.7	No	Right-sided	No smoking	No	Yes	No	No	No	Small	No	No	No	No	No	primary spontaneous pneumothorax
1748	validation cohort	30	female	21.8	No	Right-sided	No smoking	No	Yes	No	No	No	Small	No	No	No	No	No	primary spontaneous pneumothorax
1749	validation cohort	29	Male	22	No	Right-sided	No smoking	No	Yes	No	No	No	Small	No	No	No	No	No	primary spontaneous pneumothorax
1750	validation cohort	25	female	25	No	Left-sided	No smoking	No	Yes	No	No	No	Small	No	No	No	No	No	primary spontaneous pneumothorax
1751	validation cohort	30	Male	22.3	No	Right-sided	No smoking	No	No	No	No	No	Large	No	Yes	No	No	Yes	primary spontaneous pneumothorax
1752	validation cohort	30	female	15.9	No	Right-sided	No smoking	No	Yes	No	No	No	Moderate	No	No	No	No	Yes	primary spontaneous pneumothorax
1753	validation cohort	29	Male	31	No	Left-sided	No smoking	No	Yes	No	No	No	Small	No	No	No	No	Yes	primary spontaneous pneumothorax
1754	validation cohort	28	Male	20.6	No	Left-sided	No smoking	No	No	No	No	No	Small	No	No	No	No	Yes	primary spontaneous pneumothorax
1755	validation cohort	28	Male	14.8	No	Right-sided	No smoking	No	No	No	No	No	Small	No	No	No	No	Yes	primary spontaneous pneumothorax
1756	validation cohort	25	Male	30.8	No	Right-sided	No smoking	No	Yes	No	No	No	Large	No	No	No	No	Yes	primary spontaneous pneumothorax
1757	validation cohort	24	female	24.9	No	Right-sided	No smoking	No	No	No	No	No	Large	No	No	No	Yes	Yes	primary spontaneous pneumothorax
1758	validation cohort	23	Male	24.8	No	Right-sided	No smoking	No	Yes	No	No	No	Moderate	No	No	Yes	No	Yes	primary spontaneous pneumothorax
1759	validation cohort	22	Male	20.1	No	Right-sided	No smoking	No	Yes	No	No	No	Large	No	No	Yes	No	Yes	primary spontaneous pneumothorax
1760	validation cohort	21	female	1	No	Right-sided	No smoking	No	No	No	No	No	Large	No	No	No	No	Yes	primary spontaneous pneumothorax
1761	validation cohort	20	Male	25.1	No	Left-sided	No smoking	No	No	No	No	No	Large	No	No	No	No	Yes	primary spontaneous pneumothorax
1762	validation cohort	19	Male	20.4	No	Right-sided	No smoking	No	No	No	No	No	Small	No	No	Yes	No	Yes	primary spontaneous pneumothorax
1763	validation cohort	18	Male	30.9	No	Right-sided	No smoking	No	Yes	No	Yes	No	Large	No	No	No	No	Yes	secondary spontaneous pneumothorax
1764	validation cohort	18	female	23.3	No	Right-sided	No smoking	No	No	No	Yes	No	Large	No	No	No	No	Yes	secondary spontaneous pneumothorax
1765	validation cohort	18	Male	26.5	No	Left-sided	No smoking	No	No	No	Yes	No	Moderate	No	No	No	No	Yes	secondary spontaneous pneumothorax
1766	validation cohort	79	female	22.5	No	Left-sided	Smoking time>10years	No	No	No	No	Yes	Small	No	No	No	No	No	secondary spontaneous pneumothorax
1767	validation cohort	67	Male	34.4	No	Left-sided	Smoking time>10years	Yes	No	No	No	No	Small	No	No	No	No	No	secondary spontaneous pneumothorax
1768	validation cohort	65	Male	22.1	No	Left-sided	Smoking time>10years	No	No	No	No	No	Small	No	No	No	Yes	No	primary spontaneous pneumothorax
1769	validation cohort	64	female	26.4	No	Right-sided	Smoking time>10years	No	No	No	No	No	Small	No	No	No	No	No	primary spontaneous pneumothorax
1770	validation cohort	58	female	23.1	No	Right-sided	Smoking time>10years	No	No	No	No	No	Small	Yes	No	No	No	No	primary spontaneous pneumothorax
1771	validation cohort	56	Male	20.1	No	Left-sided	Smoking time>10years	No	No	Yes	No	No	Small	No	No	No	No	No	secondary spontaneous pneumothorax
1772	validation cohort	51	Male	23.3	No	Right-sided	Smoking time>10years	No	No	Yes	No	No	Small	No	No	Yes	No	No	secondary spontaneous pneumothorax
1773	validation cohort	48	Male	30.1	No	Left-sided	Smoking time>10years	No	No	No	No	No	Small	No	No	No	No	No	primary spontaneous pneumothorax
1774	validation cohort	48	female	19.8	No	Right-sided	Smoking time>10years	No	No	No	No	No	Small	No	No	No	No	No	primary spontaneous pneumothorax
1775	validation cohort	47	Male	27.9	No	Left-sided	Smoking time>10years	No	No	No	No	No	Small	No	No	Yes	No	No	primary spontaneous pneumothorax
1776	validation cohort	47	Male	26.4	No	Left-sided	Smoking time>10years	No	No	No	No	No	Small	No	No	No	No	No	primary spontaneous pneumothorax
1777	validation cohort	47	Male	16.7	No	Right-sided	Smoking time>10years	No	No	No	No	No	Small	Yes	No	No	No	No	primary spontaneous pneumothorax
1778	validation cohort	46	female	16.9	No	Left-sided	Smoking time>10years	No	No	No	No	No	Small	No	No	No	No	No	primary spontaneous pneumothorax
1779	validation cohort	43	Male	30	No	Left-sided	Smoking time>10years	No	No	No	No	No	Small	Yes	Yes	No	No	No	primary spontaneous pneumothorax
1780	validation cohort	43	Male	19.2	No	Left-sided	Smoking time>10years	No	No	No	No	No	Small	Yes	No	No	No	No	primary spontaneous pneumothorax
1781	validation cohort	41	female	23.8	No	Right-sided	Smoking time>10years	No	No	No	No	No	Small	No	No	No	No	No	primary spontaneous pneumothorax
1782	validation cohort	39	Male	29	No	Right-sided	Smoking time>10years	No	No	No	No	No	Small	Yes	No	No	No	No	primary spontaneous pneumothorax
1783	validation cohort	38	female	14.9	No	Right-sided	Smoking time>10years	No	No	No	No	No	Small	No	No	No	No	No	primary spontaneous pneumothorax
1784	validation cohort	38	Male	19.6	No	Left-sided	Smoking time>10years	No	No	No	No	No	Small	No	No	No	No	No	primary spontaneous pneumothorax
1785	validation cohort	37	female	25.8	No	Left-sided	Smoking time>10years	No	No	No	No	No	Small	No	No	No	No	No	primary spontaneous pneumothorax
1786	validation cohort	35	female	23.9	No	Left-sided	Smoking time>10years	No	No	No	No	No	Small	No	No	No	No	No	primary spontaneous pneumothorax
1787	validation cohort	34	Male	28.3	No	Left-sided	Smoking time>10years	No	No	No	No	No	Small	No	No	No	No	No	primary spontaneous pneumothorax
1788	validation cohort	31	Male	27.4	No	Right-sided	Smoking time>10years	No	No	No	No	No	Small	No	No	No	No	No	primary spontaneous pneumothorax
1789	validation cohort	30	Male	30	No	Right-sided	Smoking time>10years	No	No	No	No	No	Small	Yes	No	No	No	No	primary spontaneous pneumothorax
1790	validation cohort	29	Male	25.9	No	Right-sided	Smoking time>10years	No	No	No	No	No	Small	No	No	No	No	No	primary spontaneous pneumothorax
1791	validation cohort	29	Male	16.3	Yes	Left-sided	Smoking time>10years	No	No	No	No	No	Small	No	No	No	No	No	primary spontaneous pneumothorax
1792	validation cohort	80	female	23	No	Left-sided	Smoking time≤10years	No	No	No	No	Yes	Small	Yes	No	No	No	No	secondary spontaneous pneumothorax
1793	validation cohort	72	Male	34.2	No	Left-sided	Smoking time≤10years	No	No	No	No	No	Small	No	No	No	No	No	primary spontaneous pneumothorax
1794	validation cohort	68	female	19.1	No	Right-sided	Smoking time≤10years	No	No	No	No	No	Small	No	Yes	No	No	No	primary spontaneous pneumothorax
1795	validation cohort	65	female	24	No	Right-sided	Smoking time≤10years	No	No	No	No	No	Small	No	No	No	No	No	primary spontaneous pneumothorax
1796	validation cohort	65	female	22.4	No	Left-sided	Smoking time≤10years	No	No	No	No	No	Small	No	No	No	No	No	primary spontaneous pneumothorax
1797	validation cohort	51	female	21.8	No	Right-sided	Smoking time≤10years	No	No	No	No	No	Small	No	No	No	No	No	primary spontaneous pneumothorax
1798	validation cohort	48	Male	30.3	No	Right-sided	Smoking time≤10years	No	No	No	No	No	Small	No	No	No	No	No	primary spontaneous pneumothorax
1799	validation cohort	47	Male	27.8	No	Left-sided	Smoking time≤10years	No	No	No	No	No	Small	No	No	No	No	No	primary spontaneous pneumothorax
1800	validation cohort	47	Male	14.7	No	Right-sided	Smoking time≤10years	No	No	No	No	No	Small	No	No	No	No	No	primary spontaneous pneumothorax
1801	validation cohort	47	Male	22	No	Right-sided	Smoking time≤10years	No	No	No	No	No	Small	No	No	No	No	No	primary spontaneous pneumothorax
1802	validation cohort	44	female	24.9	No	Left-sided	Smoking time≤10years	No	No	No	No	No	Small	No	No	Yes	No	No	primary spontaneous pneumothorax
1803	validation cohort	43	Male	27.3	Yes	Right-sided	Smoking time≤10years	No	No	No	No	No	Small	No	No	No	No	No	primary spontaneous pneumothorax
1804	validation cohort	42	Male	16.5	No	Left-sided	Smoking time≤10years	No	No	No	No	No	Small	No	No	No	No	No	primary spontaneous pneumothorax
1805	validation cohort	41	Male	20.1	No	Right-sided	Smoking time≤10years	No	No	No	No	No	Small	No	No	No	No	No	primary spontaneous pneumothorax
1806	validation cohort	41	Male	18	No	Left-sided	Smoking time≤10years	No	No	No	No	No	Small	No	No	No	No	No	primary spontaneous pneumothorax
1807	validation cohort	41	female	27.3	No	Right-sided	Smoking time≤10years	No	No	No	No	No	Small	No	No	No	No	No	primary spontaneous pneumothorax
1808	validation cohort	40	female	22	No	Right-sided	Smoking time≤10years	No	No	No	No	No	Small	No	No	No	No	No	primary spontaneous pneumothorax
1809	validation cohort	40	Male	31.1	No	Right-sided	Smoking time≤10years	No	No	No	No	No	Small	Yes	No	No	No	No	primary spontaneous pneumothorax
1810	validation cohort	39	Male	30.7	No	Right-sided	Smoking time≤10years	No	No	No	No	No	Small	No	No	No	No	No	primary spontaneous pneumothorax
1811	validation cohort	37	female	25.2	No	Right-sided	Smoking time≤10years	No	No	No	No	No	Small	No	No	No	No	No	primary spontaneous pneumothorax
1812	validation cohort	37	female	21.6	No	Right-sided	Smoking time≤10years	No	No	No	No	No	Small	No	No	No	No	No	primary spontaneous pneumothorax
1813	validation cohort	34	female	21.2	No	Left-sided	Smoking time≤10years	No	No	No	No	No	Small	No	No	No	No	No	primary spontaneous pneumothorax
1814	validation cohort	33	female	25.8	No	Left-sided	Smoking time≤10years	No	No	No	No	No	Small	No	No	No	No	No	primary spontaneous pneumothorax
1815	validation cohort	31	female	21.7	No	Left-sided	Smoking time≤10years	No	No	No	No	No	Small	No	Yes	No	No	No	primary spontaneous pneumothorax
1816	validation cohort	29	Male	23.7	No	Right-sided	Smoking time≤10years	No	No	No	No	No	Small	No	No	No	No	No	primary spontaneous pneumothorax
1817	validation cohort	29	Male	18.8	No	Right-sided	Smoking time≤10years	No	No	No	No	No	Small	No	No	Yes	No	No	primary spontaneous pneumothorax
1818	validation cohort	28	female	26	No	Left-sided	Smoking time≤10years	No	No	No	No	No	Small	Yes	No	No	No	No	primary spontaneous pneumothorax
1819	validation cohort	22	female	23.8	No	Left-sided	Smoking time≤10years	No	No	No	No	No	Small	No	No	Yes	No	No	primary spontaneous pneumothorax
1820	validation cohort	19	Male	30.8	No	Right-sided	Smoking time≤10years	No	No	No	No	No	Small	No	No	No	Yes	No	primary spontaneous pneumothorax
1821	validation cohort	19	Male	27.9	No	Right-sided	Smoking time≤10years	No	No	No	No	No	Small	No	No	No	No	No	primary spontaneous pneumothorax
1822	validation cohort	79	Male	25.1	No	Right-sided	No smoking	No	No	Yes	No	No	Small	No	No	No	No	No	secondary spontaneous pneumothorax
1823	validation cohort	79	female	21.8	No	Left-sided	No smoking	No	No	No	No	No	Small	No	No	No	No	No	primary spontaneous pneumothorax
1824	validation cohort	78	female	15.6	No	Right-sided	No smoking	No	No	No	No	No	Small	No	No	No	No	No	primary spontaneous pneumothorax
1825	validation cohort	75	Male	29.6	No	Right-sided	No smoking	No	No	No	No	Yes	Small	No	No	No	No	No	secondary spontaneous pneumothorax
1826	validation cohort	74	female	23.8	No	Left-sided	No smoking	No	No	Yes	No	No	Small	Yes	No	No	No	No	secondary spontaneous pneumothorax
1827	validation cohort	74	Male	27.3	Yes	Right-sided	No smoking	No	No	No	No	No	Small	Yes	No	No	No	No	primary spontaneous pneumothorax
1828	validation cohort	70	Male	25.7	Yes	Right-sided	No smoking	No	No	No	No	No	Small	No	No	No	No	No	primary spontaneous pneumothorax
1829	validation cohort	65	Male	28.6	No	Right-sided	No smoking	No	No	No	No	No	Small	No	No	No	No	No	primary spontaneous pneumothorax
1830	validation cohort	59	Male	28.1	Yes	Left-sided	No smoking	No	No	No	No	Yes	Small	No	No	No	No	No	secondary spontaneous pneumothorax
1831	validation cohort	51	Male	27.8	No	Right-sided	No smoking	No	No	No	No	No	Small	No	Yes	No	No	No	primary spontaneous pneumothorax
1832	validation cohort	50	Male	21.7	No	Right-sided	No smoking	No	No	No	No	No	Small	No	Yes	No	No	No	primary spontaneous pneumothorax
1833	validation cohort	48	female	23.3	No	Left-sided	No smoking	No	No	Yes	No	No	Small	No	No	No	No	No	secondary spontaneous pneumothorax
1834	validation cohort	48	Male	22.5	No	Left-sided	No smoking	No	No	Yes	No	No	Small	No	No	No	No	No	secondary spontaneous pneumothorax
1835	validation cohort	48	Male	30.1	No	Left-sided	No smoking	No	No	No	No	No	Small	No	No	No	No	No	primary spontaneous pneumothorax
1836	validation cohort	48	female	25.2	No	Left-sided	No smoking	No	No	No	No	No	Small	No	No	No	No	No	primary spontaneous pneumothorax
1837	validation cohort	48	female	22.5	No	Left-sided	No smoking	No	No	No	No	No	Small	Yes	No	No	No	No	primary spontaneous pneumothorax
1838	validation cohort	48	Male	31.7	No	Right-sided	No smoking	No	No	No	No	No	Small	No	No	No	No	No	primary spontaneous pneumothorax
1839	validation cohort	48	Male	28.7	No	Left-sided	No smoking	No	No	No	No	No	Small	No	Yes	No	No	No	primary spontaneous pneumothorax
1840	validation cohort	48	female	25	No	Left-sided	No smoking	No	No	No	No	No	Small	No	No	No	No	No	primary spontaneous pneumothorax
1841	validation cohort	47	Male	28.9	No	Left-sided	No smoking	No	No	No	No	No	Small	No	No	No	No	No	primary spontaneous pneumothorax
1842	validation cohort	47	female	23.8	No	Right-sided	No smoking	No	No	No	No	No	Small	No	No	No	No	No	primary spontaneous pneumothorax
1843	validation cohort	47	female	22.1	No	Left-sided	No smoking	No	No	No	No	No	Small	No	No	No	No	No	primary spontaneous pneumothorax
1844	validation cohort	45	Male	24.5	No	Right-sided	No smoking	Yes	No	No	No	Yes	Small	No	No	No	No	No	secondary spontaneous pneumothorax
1845	validation cohort	45	Male	33	No	Left-sided	No smoking	No	No	No	No	No	Small	No	Yes	No	No	No	primary spontaneous pneumothorax
1846	validation cohort	44	female	19.3	No	Left-sided	No smoking	No	No	No	No	No	Small	No	No	No	No	No	primary spontaneous pneumothorax
1847	validation cohort	44	female	21.7	No	Left-sided	No smoking	No	No	Yes	No	No	Small	No	No	No	No	No	secondary spontaneous pneumothorax
1848	validation cohort	44	female	15.9	No	Right-sided	No smoking	No	No	No	No	No	Small	No	No	No	No	No	primary spontaneous pneumothorax
1849	validation cohort	44	Male	26	No	Right-sided	No smoking	No	No	No	No	No	Small	No	No	No	No	No	primary spontaneous pneumothorax
1850	validation cohort	43	female	24.8	No	Left-sided	No smoking	No	No	Yes	No	No	Small	No	No	No	No	No	secondary spontaneous pneumothorax
1851	validation cohort	41	Male	21.2	No	Right-sided	No smoking	No	No	No	No	No	Small	No	No	Yes	No	No	primary spontaneous pneumothorax
1852	validation cohort	41	Male	19.3	No	Right-sided	No smoking	No	No	No	No	No	Small	No	No	No	No	No	primary spontaneous pneumothorax
1853	validation cohort	41	female	16.3	No	Left-sided	No smoking	No	No	No	No	No	Small	No	No	No	No	No	primary spontaneous pneumothorax
1854	validation cohort	41	Male	28.7	No	Right-sided	No smoking	Yes	No	No	No	No	Small	No	No	No	Yes	No	secondary spontaneous pneumothorax
1855	validation cohort	40	female	24.8	Yes	Right-sided	No smoking	No	No	No	No	No	Small	No	No	No	No	No	primary spontaneous pneumothorax
1856	validation cohort	39	Male	24.6	No	Right-sided	No smoking	No	No	No	No	No	Small	No	No	No	No	No	primary spontaneous pneumothorax
1857	validation cohort	39	Male	23.9	No	Right-sided	No smoking	No	No	No	No	No	Small	No	No	No	No	No	primary spontaneous pneumothorax
1858	validation cohort	38	female	22.4	No	Right-sided	No smoking	No	No	No	No	No	Small	No	No	No	No	No	primary spontaneous pneumothorax
1859	validation cohort	37	female	24.4	No	Right-sided	No smoking	No	No	No	No	Yes	Small	Yes	No	No	No	No	secondary spontaneous pneumothorax
1860	validation cohort	37	Male	32.9	No	Right-sided	No smoking	No	No	No	No	No	Small	No	No	No	No	No	primary spontaneous pneumothorax
1861	validation cohort	37	female	17.2	No	Left-sided	No smoking	No	No	No	No	No	Small	No	No	No	No	No	primary spontaneous pneumothorax
1862	validation cohort	36	female	18.7	No	Left-sided	No smoking	No	No	No	No	No	Small	No	No	No	No	No	primary spontaneous pneumothorax
1863	validation cohort	35	Male	27.1	No	Right-sided	No smoking	No	No	No	No	No	Small	No	No	No	No	No	primary spontaneous pneumothorax
1864	validation cohort	34	female	28	No	Left-sided	No smoking	No	No	No	No	No	Small	No	No	No	No	No	primary spontaneous pneumothorax
1865	validation cohort	33	Male	20.2	No	Right-sided	No smoking	No	No	No	No	No	Small	No	No	No	No	No	primary spontaneous pneumothorax
1866	validation cohort	33	female	24.5	Yes	Right-sided	No smoking	No	No	No	No	No	Small	No	No	No	No	No	primary spontaneous pneumothorax
1867	validation cohort	32	female	22.8	No	Right-sided	No smoking	No	No	No	No	No	Small	No	No	No	No	No	primary spontaneous pneumothorax
1868	validation cohort	32	Male	19.3	No	Right-sided	No smoking	No	No	No	No	No	Small	No	Yes	No	No	No	primary spontaneous pneumothorax
1869	validation cohort	32	Male	19.2	No	Left-sided	No smoking	No	No	No	No	No	Small	No	No	Yes	No	No	primary spontaneous pneumothorax
1870	validation cohort	32	Male	32.2	No	Left-sided	No smoking	No	No	No	No	No	Small	No	No	No	No	No	primary spontaneous pneumothorax
1871	validation cohort	32	female	23	No	Right-sided	No smoking	No	No	No	No	No	Small	Yes	No	No	Yes	No	primary spontaneous pneumothorax
1872	validation cohort	31	Male	27.5	Yes	Left-sided	No smoking	No	No	No	No	No	Small	No	No	No	No	No	primary spontaneous pneumothorax
1873	validation cohort	31	Male	24.4	No	Left-sided	No smoking	No	No	No	No	No	Small	No	No	No	Yes	No	primary spontaneous pneumothorax
1874	validation cohort	31	female	16.6	No	Left-sided	No smoking	No	No	No	No	No	Small	No	No	No	No	No	primary spontaneous pneumothorax
1875	validation cohort	30	Male	19.1	No	Left-sided	No smoking	No	No	No	No	No	Small	Yes	No	No	Yes	No	primary spontaneous pneumothorax
1876	validation cohort	29	Male	21.5	No	Right-sided	No smoking	No	No	No	No	No	Small	No	No	No	No	No	primary spontaneous pneumothorax
1877	validation cohort	26	Male	20.6	Yes	Right-sided	No smoking	No	No	No	No	No	Small	No	No	No	No	No	primary spontaneous pneumothorax
1878	validation cohort	26	female	21.7	No	Right-sided	No smoking	No	No	No	No	No	Small	No	No	No	No	No	primary spontaneous pneumothorax
1879	validation cohort	22	Male	15	Yes	Right-sided	No smoking	No	No	No	No	No	Small	No	No	No	No	No	primary spontaneous pneumothorax
1880	validation cohort	22	female	20.5	No	Right-sided	No smoking	No	No	No	No	No	Small	No	No	No	No	No	primary spontaneous pneumothorax
1881	validation cohort	22	female	16.3	No	Left-sided	No smoking	No	No	No	No	No	Small	No	No	No	No	No	primary spontaneous pneumothorax
1882	validation cohort	21	Male	27.7	No	Right-sided	No smoking	No	No	No	No	No	Small	No	No	No	No	No	primary spontaneous pneumothorax
1883	validation cohort	19	female	19.4	No	Right-sided	No smoking	No	No	No	No	No	Small	No	No	No	No	No	primary spontaneous pneumothorax
1884	validation cohort	18	Male	23.4	No	Left-sided	No smoking	No	No	No	No	No	Small	No	No	No	No	No	primary spontaneous pneumothorax
